# Supplementary material for: Conservation and Divergence of the CONSTANS-Like (COL) Genes Related to Flowering and Circadian Rhythm in Brassica napus
Source: Front Plant Sci. 2021 Nov 22;12:760379. doi: 10.3389/fpls.2021.760379 (PMC8645894; doi:10.3389/fpls.2021.760379)
Supplement: Supplementary file 5 [file Table_1.XLSX]

## Sheet: Sheet1
Table S1. The COL genes play roles in various aspects of plant growth and development
Species	Function	References
Arabidopsis thaliana	Overexpression of COL1 can shorten the circadian cycle and affect the light input pathway to a certain extent	Ledger et al., 2001
	COL3 and COL4 can inhibit flowering in both long-day and short-day sunlight	Datta et al., 2006, Steinbach et al., 2019
	COL3 can also promote red light signal transmission, lateral root growth, bud branching and anthocyanin accumulation	Datta et al., 2006
	Mutations in AtCOL4 increase plant tolerance to ABA and salt stress	Min et al., 2015
	COL3 and COL13 are common regulators of hypocotyl elongation under red light	Liu et al., 2020
	Overexpression COL5 will bloom early under short-day conditions	Hassidim et al.,2009
	COL7 not only regulates the branching and shade response of Arabidopsis thaliana, but is also a key factor linking light perception to auxin homeostasis	Wang et al., 2013，Zhang et al.,2014
	Under long-day conditions, COL8 and COL9 transgenic plants bloom late	Takase et al., 2012, Cheng et al., 2005
Oryza sativa	OsCOL3, OsCOL4, OsCOL9, OsCOL10, OsCOL13, OsCOL15 and OsCOL16 act as flowering inhibitors to delay flowering time	Kim et al.,2008, Lee ,2010, Liu H et al., 2016, Junjie, Tan, 2017, Tan J et al., 2016, Sheng et al., 2016, Wu W et al., 2017a, Wu W et al., 2017b
	Ghd2 is involved in regulating leaf senescence and drought resistance	Liu et al., 2016
Vitis vinifera	VvCO and VvCOL1 play a role in inducing bud dormancy and photoperiod regulation	Almada et al., 2009
Solanum tuberosum	StCO plays an important role in the process of potato photoperiod tuberculosis	González-Schain et al., 2012
Musa paradisiaca	Banana MaCOL1 gene is involved in fruit ripening and stress response	Chen et al., 2012
Ipomoea nil	Overexpression of PhCOL16 can promote chlorophyll accumulation in petunia corolla	Ohmiya et al., 2018
Hordeum vulgare	HvCO1 and HvCO9 can also regulate flowering time	Chiara et al., 2012, Kikuchi et al., 2012
