# Supplementary material for: Conservation and Divergence of the CONSTANS-Like (COL) Genes Related to Flowering and Circadian Rhythm in Brassica napus
Source: Front Plant Sci. 2021 Nov 22;12:760379. doi: 10.3389/fpls.2021.760379 (PMC8645894; doi:10.3389/fpls.2021.760379)
Supplement: Supplementary file 6 [file Table_2.XLSX]

## Sheet: S3
Table S2. Protein sequence of COL genes in each species
Species	Gene	Protein ID	Protein sequence
Arabidopsis thaliana	AtCOL7	AT1G73870.1	MVVDVESRTASVTGEKMAARGCDACMKRSRASWYCPADDAFLCQSCDASIHSANHLAKRHERVRLQSSSPTETADKTTSVWYEGFRRKARTPRSKSCAFEKLLQIESNDPLVPELGGDEDDGFFSFSSVEETEESLNCCVPVFDPFSDMLIDDINGFCLVPDEVNNTTTNGELGEVEKAIMDDEGFMGFVPLDMDLEDLTMDVESLLEEEQLCLGFKEPNDVGVIKEENKVGFEINCKDLKRVKDEDEEEEEAKCENGGSKDSDREASNDKDRKTSLFLRLDYGAVISAWDNHGSPWKTGIKPECMLGGNTCLPHVVGGYEKLMSSDGSVTRQQGRDGGGSDGEREARVLRYKEKRRTRLFSKKIRYEVRKLNAEQRPRIKGRFVKRTSLLT*
Arabidopsis thaliana	AtCOL6	AT1G68520.1	MMKSLASAVGGKTARACDSCVKRRARWYCAADDAFLCHACDGSVHSANPLARRHERVRLKSASAGKYRHASPPHQATWHQGFTRKARTPRGGKKSHTMVFHDLVPEMSTEDQAESYEVEEQLIFEVPVMNSMVEEQCFNQSLEKQNEFPMMPLSFKSSDEEDDDNAESCLNGLFPTDMELAQFTADVETLLGGGDREFHSIEELGLGEMLKIEKEEVEEEGVVTREVHDQDEGDETSPFEISFDYEYTHKTTFDEGEEDEKEDVMKNVMEMGVNEMSGGIKEEKKEKALMLRLDYESVISTWGGQGIPWTARVPSEIDLDMVCFPTHTMGESGAEAHHHNHFRGLGLHLGDAGDGGREARVSRYREKRRTRLFSKKIRYEVRKLNAEKRPRMKGRFVKR…
Arabidopsis thaliana	AtCOL8	AT1G49130.1	MTSHQNIKISEKIMISKYQEDVKQPRACELCLNKHAVWYCASDDAFLCHVCDESVHSANHVATKHERVCLRTNEISNDVRGGTTLTSVWHSGFRRKARTPRSRYEKKPQQKIDDERRREDPRVPEIGGEVMFFIPEANDDDMTSLVPEFEGFTEMGFFLSNHNGTEETTKQFNFEEEADTMEDLYYNGEEEDKTDGAEACPGQYLMSCKKDYDNVITVSEKTEEIEDCYENNARHRLNYENVIAAWDKQESPRDVKNNTSSFQLVPPGIEEKRVRSEREARVWRYRDKRKNRLFEKKIRYEVRKVNADKRPRMKGRFVRRSLAIDS*
Arabidopsis thaliana	AtCOL16	AT1G25440.1	MMKSLANAVGAKTARACDSCVKRRARWYCAADDAFLCQSCDSLVHSANPLARRHERVRLKTASPAVVKHSNHSSASPPHEVATWHHGFTRKARTPRGSGKKNNSSIFHDLVPDISIEDQTDNYELEEQLICQVPVLDPLVSEQFLNDVVEPKIEFPMIRSGLMIEEEEDNAESCLNGFFPTDMELEEFAADVETLLGRGLDTESYAMEELGLSNSEMFKIEKDEIEEEVEEIKAMSMDIFDDDRKDVDGTVPFELSFDYESSHKTSEEEVMKNVESSGECVVKVKEEEHKNVLMLRLNYDSVISTWGGQGPPWSSGEPPERDMDISGWPAFSMVENGGESTHQKQYVGGCLPSSGFGDGGREARVSRYREKRRTRLFSKKIRYEVRKLNAEKRPRMKGR…
Arabidopsis thaliana	AtCOL5	AT5G57660.1	MGFGLESIKSISGGWGAAARSCDACKSVTAAVFCRVDSAFLCIACDTRIHSFTRHERVWVCEVCEQAPAAVTCKADAAALCVSCDADIHSANPLASRHERVPVETFFDSAETAVAKISASSTFGILGSSTTVDLTAVPVMADDLGLCPWLLPNDFNEPAKIEIGTENMKGSSDFMFSDFDRLIDFEFPNSFNHHQNNAGGDSLVPVQTKTEPLPLTNNDHCFDIDFCRSKLSAFTYPSQSVSHSVSTSSIEYGVVPDGNTNNSVNRSTITSSTTGGDHQASSMDREARVLRYREKRKNRKFEKTIRYASRKAYAESRPRIKGRFAKRTETENDDIFLSHVYASAAHAQYGVVPTF*
Arabidopsis thaliana	AtCOL3	AT2G24790.1	MASSSRLCDSCKSTAATLFCRADAAFLCGDCDGKIHTANKLASRHERVWLCEVCEQAPAHVTCKADAAALCVTCDRDIHSANPLSRRHERVPITPFYDAVGPAKSASSSVNFVDEDGGDVTASWLLAKEGIEITNLFSDLDYPKIEVTSEENSSGNDGVVPVQNKLFLNEDYFNFDLSASKISQQGFNFINQTVSTRTIDVPLVPESGGVTAEMTNTETPAVQLSPAEREARVLRYREKRKNRKFEKTIRYASRKAYAEMRPRIKGRFAKRTDSRENDGGDVGVYGGFGVVPSF*
Arabidopsis thaliana	AtCOL4	AT5G24930.1	MDPTWIDSLTRSCEANSNTNHKRKRERETLKHREKKKKRFRERKMASKLCDSCKSATAALYCRPDAAFLCLSCDSKVHAANKLASRHARVWMCEVCEQAPAHVTCKADAAALCVTCDRDIHSANPLARRHERVPVTPFYDSVSSDGSVKHTAVNFLDDCYFSDIDGNGSREEEEEEAASWLLLPNPKTTTTATAGIVAVTSAEEVPGDSPEMNTGQQYLFSDPDPYLDLDYGNVDPKVESLEQNSSGTDGVVPVENRTVRIPTVNENCFEMDFTGGSKGFTYGGGYNCISHSVSSSSMEVGVVPDGGSVADVSYPYGGPATSGADPGTQRAVPLTSAEREARVMRYREKRKNRKFEKTIRYASRKAYAEMRPRIKGRFAKRTDTNESNDVVGHGGIFSG…
Arabidopsis thaliana	AtCOL2	AT3G02380.1	MLKEESNESGTWARACDTCRSAACTVYCEADSAYLCTTCDARVHAANRVASRHERVRVCQSCESAPAAFLCKADAASLCTACDAEIHSANPLARRHQRVPILPLSANSCSSMAPSETDADNDEDDREVASWLLPNPGKNIGNQNNGFLFGVEYLDLVDYSSSMDNQFEDNQYTHYQRSFGGDGVVPLQVEESTSHLQQSQQNFQLGINYGFSSGAHYNNNSLKDLNHSASVSSMDISVVPESTASDITVQHPRTTKETIDQLSGPPTQVVQQLTPMEREARVLRYREKKKTRKFDKTIRYASRKAYAEIRPRIKGRFAKRIETEAEAEEIFSTSLMSETGYGIVPSF*
Arabidopsis thaliana	AtCOL1	AT5G15850.1	MLKVESNWAQACDTCRSAACTVYCRADSAYLCSSCDAQVHAANRLASRHERVRVCQSCERAPAAFFCKADAASLCTTCDSEIHSANPLARRHQRVPILPISEYSYSSTATNHSCETTVTDPENRLVLGQEEEDEDEAEAASWLLPNSGKNSGNNNGFSIGDEFLNLVDYSSSDKQFTDQSNQYQLDCNVPQRSYGEDGVVPLQIEVSKGMYQEQQNFQLSINCGSWGALRSSNGSLSHMVNVSSMDLGVVPESTTSDATVSNPRSPKAVTDQPPYPPAQMLSPRDREARVLRYREKKKMRKFEKTIRYASRKAYAEKRPRIKGRFAKKKDVDEEANQAFSTMITFDTGYGIVPSF*
Arabidopsis thaliana	AtCOL15	AT1G28050.1	MSSSERVPCDFCGERTAVLFCRADTAKLCLPCDQQVHTANLLSRKHVRSQICDNCGNEPVSVRCFTDNLILCQECDWDVHGSCSVSDAHVRSAVEGFSGCPSALELAALWGLDLEQGRKDEENQVPMMAMMMDNFGMQLDSWVLGSNELIVPSDTTFKKRGSCGSSCGRYKQVLCKQLEELLKSGVVGGDGDDGDRDRDCDREGACDGDGDGEAGEGLMVPEMSERLKWSRDVEEINGGGGGGVNQQWNATTTNPSGGQSSQIWDFNLGQSRGPEDTSRVEAAYVGKGAASSFTINNFVDHMNETCSTNVKGVKEIKKDDYKRSTSGQVQPTKSESNNRPITFGSEKGSNSSSDLHFTEHIAGTSCKTTRLVATKADLERLAQNRGDAMQRYKEKRKTR…
Arabidopsis thaliana	AtCOL14	AT2G33500.1	MGTSTTESVVACEFCGERTAVLFCRADTAKLCLPCDQHVHSANLLSRKHVRSQICDNCSKEPVSVRCFTDNLVLCQECDWDVHGSCSSSATHERSAVEGFSGCPSVLELAAVWGIDLKGKKKEDDEDELTKNFGMGLDSWGSGSNIVQELIVPYDVSCKKQSFSFGRSKQVVFEQLELLKRGFVEGEGEIMVPEGINGGGSISQPSPTTSFTSLLMSQSLCGNGMQWNATNHSTGQNTQIWDFNLGQSRNPDEPSPVETKGSTFTFNNVTHLKNDTRTTNMNAFKESYQQEDSVHSTSTKGQETSKSNNIPAAIHSHKSSNDSCGLHCTEHIAITSNRATRLVAVTNADLEQMAQNRDNAMQRYKEKKKTRRYDKTIRYETRKARAETRLRVKGRFVKA…
Arabidopsis thaliana	AtCO	AT5G15840.1	MLKQESNDIGSGENNRARPCDTCRSNACTVYCHADSAYLCMSCDAQVHSANRVASRHKRVRVCESCERAPAAFLCEADDASLCTACDSEVHSANPLARRHQRVPILPISGNSFSSMTTTHHQSEKTMTDPEKRLVVDQEEGEEGDKDAKEVASWLFPNSDKNNNNQNNGLLFSDEYLNLVDYNSSMDYKFTGEYSQHQQNCSVPQTSYGGDRVVPLKLEESRGHQCHNQQNFQFNIKYGSSGTHYNDNGSINHNAYISSMETGVVPESTACVTTASHPRTPKGTVEQQPDPASQMITVTQLSPMDREARVLRYREKRKTRKFEKTIRYASRKAYAEIRPRVNGRFAKREIEAEEQGFNTMLMYNTGYGIVPSF*
Arabidopsis thaliana	AtCOL11	AT4G15250.1	MEARCDFCGTEKALIYCKSDSAKLCLNCDVNVHSANPLSQRHTRSLLCEKCSLQPTAVHCMNENVSLCQGCQWTASNCTGLGHRLQSLNPYSDCPSPSDFGKIWSSTLEPSVTSLVSPFSDTLLQELDDWNGSSTSVVTQTQNLKDYSSFFPMESNLPKVIEEECSGLDLCEGINLDDAPLNFNASNDIIGCSSLDNTKCYEYEDSFKEENNIGLPSLLLPTLSGNVVPNMSLSMSNLTGESNATDYQDCGISPGFLIGDSPWESNVEVSFNPKLRDEAKKRYKQKKSKRMFGKQIRYASRKARADTRKRVKGRFVKSGETFEYDPSLVM*
Arabidopsis thaliana	AtCOL12	AT3G21880.1	MEPKCDHCATSQALIYCKSDLAKLCLNCDVHVHSANPLSHRHIRSLICEKCFSQPAAIRCLDEKVSYCQGCHWHESNCSELGHRVQSLNPFSGCPSPTDFNRMWSSILEPPVSGLLSPFVGSFPLNDLNNTMFDTAYSMVPHNISYTQNFSDNLSFFSTESKGYPDMVLKLEEGEEDLCEGLNLDDAPLNFDVGDDIIGCSSEVHIEPDHTVPNCLLIDKTNTSSFTGSNFTVDKALEASPPGQQMNINTGLQLPLSPVLFGQIHPSLNITGENNAADYQDCGMSPGFIMSEAPWETNFEVSCPQARNEAKLRYKEKKLKRSFGKQIRYASRKARADTRKRVKGRFVKAGDSYDYDPSSPTTNN*
Arabidopsis thaliana	AtCOL9	AT3G07650.1	MGYMCDFCGEQRSMVYCRSDAACLCLSCDRSVHSANALSKRHSRTLVCERCNAQPATVRCVEERVSLCQNCDWSGHNNSNNNNSSSSSTSPQQHKRQTISCYSGCPSSSELASIWSFCLDLAGQSICEQELGMMNIDDDGPTDKKTCNEDKKDVLVGSSSIPETSSVPQGKSSSAKDVGMCEDDFYGNLGMDEVDMALENYEELFGTAFNPSEELFGHGGIDSLFHKHQTAPEGGNSVQPAGSNDSFMSSKTEPIICFASKPAHSNISFSGVTGESSAGDFQECGASSSIQLSGEPPWYPPTLQDNNACSHSVTRNNAVMRYKEKKKARKFDKRVRYASRKARADVRRRVKGRFVKAGEAYDYDPLTPTRSY*
Arabidopsis thaliana	AtCOL10	AT5G48250.1	MGYMCDFCGEQRSMVYCRSDAACLCLSCDRNVHSANALSKRHSRTLVCERCNAQPASVRCSDERVSLCQNCDWSGHDGKNSTTTSHHKRQTINCYSGCPSSAELSSIWSFCMDLNISSAEESACEQGMGLMTIDEDGTGEKSGVQKINVEQPETSSAAQGMDHSSVPENSSMAKELGVCEDDFNGNLISDEVDLALENYEELFGSAFNSSRYLFEHGGIGSLFEKDEAHEGSMQQPALSNNASADSFMTCRTEPIICYSSKPAHSNISFSGITGESNAGDFQDCGASSMKQLSREPQPWCHPTAQDIIASSHATTRNNAVMRYKEKKKARKFDKRVRYVSRKERADVRRRVKGRFVKSGEAYDYDPMSPTRSY*
Arabidopsis thaliana	AtCOL13	AT2G47890.1	MEAEEGHQRDRLCDYCDSSVALVYCKADSAKLCLACDKQVHVANQLFAKHFRSLLCDSCNESPSSLFCETERSVLCQNCDWQHHTASSSLHSRRPFEGFTGCPSVPELLAIVGLDDLTLDSGLLWESPEIVSLNDLIVSGGSGTHNFRATDVPPLPKNRHATCGKYKDEMIRQLRGLSRSEPGCLKFETPDAEIDAGFQFLAPDLFSTCELESGLKWFDQQDHEDFPYCSLLKNLSESDEKPENVDRESSVMVPVSGCLNRCEEETVMVPVITSTRSMTHEINSLERNSALSRYKEKKKSRRYEKHIRYESRKVRAESRTRIRGRFAKAADP*
Brassica oleracea	BolCOL-01	Bol028665	MMKNLANVVGGKTARACDSCLKRRARWFCAADDAFLCHSCDGSVHSANPLARRHERVLLKSASPGKQRHDSSSPPHPPTWHQGFTRKARTPRGGKKSHTMIFHDLVPEMSSEDQSFEVEEQLIFEVPVLNPMCHEKCLNESVESKIELPLMSMCFKGSDEEDDNAESCLNGLFPTDTELAQFSADVEILLGGGTDREYNMEELGLGEMLKVEKEEVEEEEELATIEVCDLDVADEITPFVISFEYEYSQKTNLEEEDEKQDVENNMIDVGVNEMSCSIKEEKNEKVHMLRLDYESVISTWGGQGTPWTAREPPQIDLNMLCCPTDSMVESGGEAHHHNYVRGLGLHMGEAGREARVSRYREKRRTRLFSKKIRYEVRKLNAEKRPRMKGRFVKRSSIAA…
Brassica oleracea	BolCOL-02	Bol003306	MMKSLANAVGGKTARACDNCVKKRARWYCAADDAFLCHFCDGSVHSANPLACRHERVRLKTASAGKHRHASSSPPHPATWHQGFTRKARTPRGGKKIHTMVFHDLVPGMSSEDQIYEVEEQLIFEVPVLNPMGYEQCLKESVGTKIVFPMMPVCFKSSEEEDNNTESCLNGLFPTQMELAQFSADVETLLGGGSDREFHAMEELGFGEMLKIEKEEVKEEEEVATREVCDLDDANEISPFEISFDYESSHKTAFEEDDEKEDVMKNLVDVGVNEMSGRIKEEEKEKVLMLRLDYENVISAWGSHRTPWTALEPSEIDLDMLRRQTNSVCESGGEAHHHNHFRGLGLHMREAGDGGREARVSRYREKRRTRLFSKKIRYEVRKLNAEKRPRMKGRFVKRS…
Brassica oleracea	BolCOL-03	Bol041805	MSSSERHPCDFCGERAAVLFCRADTAKLCLPCDQQVHTANLLSKKHVRSQICDNCGNEPVSVRCFTDNLVLCQDCDWDVHGSCSVSDAHVRSAVEGFSGCPSALELAALLGVDLGGRKEENEGSSTTMMMMTTMESFGMQLDSWVTGSNVLQELVVPVPKETTSFRKRGSSCGRYKQVLCKQLEELLNNGDGEAREGLMVPEMTERMGRARDAEEINSGGEVIQQPPTTSFTSLLWNADNPSASSGGGRTTQIWDFNLGQSRDTKDAYVTKDDKSFTINSFVDLMNDTCSTKPKGVKQICQDDCYRPTSSQVPATSESSNLPLTFSSEKGSNSAASCKTTRVVATKSDLEQLAQYRDNAMQRYKEKRKTRRYDKTIRYESRKATADTRLRVKGRFVKAT…
Brassica oleracea	BolCOL-04	Bol023652	MKNLANAVGAKTARACDSCVKKRARWYCAADDAFLCQSCDTLVHSANPLARRHERVRLKSASPVATKYSSHNHSASSPPLEAATWHQGFTRKPRTPRGSGKKNNLSIFHDLVPEISAEDQTDSYEIEELLICQVPVLDPMVAEQFLNDVIEPKIEFPMITIDDQEDEDNAESCLNGFFPTDMELEEFAADVEILLGRGLDVTESYAMEELGLSNTEMFKIEKDEIEEEEGEETKAMNMGIGCGEDRGDGDGTVAFELRFDHDSHNTYEEEAIKNVECIKVKEEEQKNVLMLSLNYESVISTWGGQGQPWMSGEPPERDIDISDKPVVSMEINGGESHHKHYVGGCLPSSGFGDGGREARVSRYREKRRTRLFSKKIRYEVRKLNAEKRPRMKGRFVKRA…
Brassica oleracea	BolCOL-05	Bol022384	MCEVCEQAPAHVTCKADAAALCVTCDRDIHSANPLARRHERVPVTPFYDSVSDSDGSATHAAVNFLDDCYFSDLDGNASREEEDEAASWLLPNPKTKTALAAAAEAVPGDSPEMNTGQQYLFPDLDLDCGTFDPKVESQEQNSSGTDGVVPVENRTVKVAAVNENCYELDFTGGSKGLTYGYNSISHSVSSSSLEVGVVPDGGSVADVSYPYGGAATSVTDPGTQRAVPLTAAEREARVMRYREKRKNRKFEKTIRYASRKAYAEMRPRIKGRFAKRTDTSESNDVVVGHGGIFSGFGLVPTF
Brassica oleracea	BolCOL-06	Bol036182	MASKLCDSCKSATAALYCRPDAAFLCLSCDSKVHAANKLASRHARVWMCEVCEQAPAHVTCKADAAALCVTCDRDIHSANPLARRHERVPVTPFYDSVSGADGSGKNTAVNFLNDCYFTDLDGNVSREEEEEEAASWLLPNPKTTAPAVPGDSPEMNTGQGFMFPDLDLDYGTVDPKLESREQNSSGTDGVVPVETRRVGVPTVNENCYELDFTGGSKGFTTYGHNCISHSVSSSSLEVGVVPDGGSVADVSYPYGGPATSGTDPGTQRAVPLTSAEREARVMRYREKRKNRKFEKTIRYASRKAYAEMRPRIKGRFAKRTDTSKSNDVVGHGGMFSGFGLVPTF
Brassica oleracea	BolCOL-07	Bol043150	MIPERQEDVKRPRDCELCLNKHAVWYCASDDAFLCHVCDESVHRANQVATKHDRVCLITNEISNGVLQGTARKPVWHSWFRRKPRTPRVRCERKPQGKVDDERRREGPHVPEIGGETNEEDENLTSLVPEFQGFIEMGFFLSNHDGSEETMRQFNVDHETDEMEDLCYIEEEGKTNGDKACHEQSLTICKNEYDINPTLVTTKTEENAKQRNMLLRLNYENVIAAWDKQESPTTATWNQNEFNNTSNFQLVPPGIEEKNVSNRSEREARVWRYRDKRKNRLFEKEIRYEVRKVNADKRPRMKGRFVRRSLTNDS
Brassica oleracea	BolCOL-08	Bol008435	MSSSERVPCDFCNERAAVLFCRADAAKLCLPCDRHVHTANLLSKKHVRSQICDNCGSEPVSVRCFTDSLVLCQECDWDVHGSCSVSDAHVRSVVEGFTGCPSALELGASWGIDLEGRKEEEKQVPVRMESFGMELDSWISGSNVLQELVVPVPKKGGSSCGRYKQVLGKQLEELLKSGGGGDDGGCNGEAGEEGNMVPEMQERFGWRRDEEEISGGGGEVNQQPPTTSFTSLLWNASDGQKQSTQIWDFNLGQSREPEVNSRMEAAAYVTKDAASFKINSFVEVKKNDTCSTKAKGVKEIFQDDYNQSTSGQVPVTYESNNLPISFGSEKGSNSSSELNFTEKFAGTSCKSTRLVATKADLERLAQNRDNAMQRYKEKRKNRRYDKTIRYESRKARADT…
Brassica oleracea	BolCOL-09	Bol024985	MKSLANGVRAKTARTCDNCLKKRAHWFCAADEAFLCQSCDTSVHSANLLARRHERVPLKDTSPQQEAPTWHHGFTRKPRTPRGSGKRNNSSTFHDMVPEITAEGQTDSSEVEGPLICQVPVLDPMVVEPKIKFPTMRSGVMIDGHEDEDKDESCLNEIFPTNMEVEDFAADVETLLGHGLDKESYTMEELGLSNTEMLKKDEIEDKETKAMNMDIEICDDDQGNRDGTMPFDLNYPQNAYEEDAIKNVESNGECVQAKEEKKKNVLMLSLDYDQVISTWGGQGLPWTSGGPPDIDINISGSPVVSKRDNGRKSRKKRRGGGRLPSSVVGDGGREARVSRYREKKKTRSFTKTIRYEVRKLNAENKPRMKGRFVKRASLAASAGNSPLGVNN
Brassica oleracea	BolCOL-10	Bol014511	MASRPCDSCRSAAATLFCRADAAFLCGECDGKIHSANKLASRHERVWLCQVCEQSPAHVTCKADAAALCVTCDRDIHSANPLSRRHERVPVTPFYDAPSAQGGSSSAAKSASSSANFLNTEDADVSMEAASWLLPNSSVKEGVVEIPNLFADLDYSAVVDPKMEASENSSGNDGVVPVQTKALFLSEDYFSFDISASKTTFPHGFSCINQTVSSTSLDVPLVPEGGAVAEISRTAATPAVQLSPAEREARVLRYREKRKNRKFEKTIRYASRKAYAEVRPRIKGRFAKRTDSRVNDGGDGGVYGGFGVVPSF
Brassica oleracea	BolCOL-11	Bol021256	MHQPPLETHQPERCRPTTSTVSEIEEVIDSERTTLLNGLSSLEPVRRRVSGKSPADGGSRRICRQPSFGRDIGHAAKETYLVTRLSFKLLRYLGVGYRWIMKLLALTCYAMLLMPGFLQVAYMYFFSSQVRRSVVYGDQPRNRLDLYLPSNNDGMKPVVVFVTGGAWIIGYKAWGSLLGMQLAERDIIVACVDYRNFPQGTISDMVTDASQGISFVCNNISAFGGDPNRIYLMGQSAGAHIAACALLEQATKESKGESISWRVSQIKAYFGLSGGYNLYNLVDHFHNRGLYRSIFLSIMEGEESFDKFSPEVRLKDPIVGKAASMLPPIMLFHGSSDYSIPCDASKTFADALQAVGAKVELILYNGKTHTDLFLQDPLRGGKDELFDDIVSVIHADDDE…
Brassica oleracea	BolCOL-12	Bol003181	MNSSERAPCDFCGERTAFLFCRADAAKLCLPCDHRVHKANLLSRKHVRSRICDNCGSEPVSVRCFTDDLVLCLECDWDVHGSCSHVRSAVEGFSGCPSALELAALLGADLEGRKEEKEVPTMMMMMMTMESFGMELDSWVSGSNVLQIVPVTSDTTTFKKRSSSCGRYKQVLCKQLEEMLKGEDNDGDGGGEAKEGIMVPVMPERLGWARDSYESEVIHQPPTTSFSSLMWNAANPSGGQSTQIWDFNLEQSREPEDTIRTEAAACVTKDAASFKVNSIVKLLNDACSTKAKRVKEIFQDDYKRLASGQVPATSENNNNLPITFGSNTSNELCFTENTGGTSCNKATRVVATKADLEQLAQNRGNAMQRYKEKRKNRRYDKTIRYESRKARADTRLRVK…
Brassica oleracea	BolCOL-13	Bol043295	MKSLSSAVGAKTARACDSCVKRRARWYCAADDAFLCQSCDTLVHSSNLLARRHERALLKSASKHSNHNHNHSPSSPPHEAATWHHGFTRKPRTPRGSGKKNNLSIFHDLVPEISVEDQTEGCELEEQLICQVPVLDPTVAEQILNDVVEAKIEFPIMRSGVMMDDQEDEDNDESCLNGFFPTGMELEEYAADVESLLGRGLDTESYAMEELGLSKTETFKIEKEEETKDMNIGICDDDRDGTMPFELSFDYESHNTYEEEALKNVESSGECITVKEEEQKNVLMLRLNYESVISTWGGQGPPWTSGEPPERDIDISGWPVVSMGGNVRESQQKHHVGGCLPSSGFGDGGRAARVSRYREKRRTRLFSKKIRYEVRKLNAEKRPRMKGRFVRRASLAVSA…
Brassica oleracea	BolCOL-14	Bol030489	MLKQESNWAQTCDTCRSAACTVYCRADSAYLCTNCDAQVHAANRLASRHERVRVCQSCERAPAAFFCKADAASLCTACDSQIHSANPLARRHQRVPILPISGSMVTNHSSETTETEDILVVEQEEEDEAEAASWLLPSSVKNCGDNNNNNSQDNRFSVSDEYLDLVDYSKYQQDYNVPQRRSYVADGVVPLQVEVSKGNHMHHEQHNFQFGFTNFSSEASPIHMVSLVPESTLSETTVSHPRSPKAATEELPEAPVQMLTPIERKARVMRYREKKKTRKFEKRIRYASRKEYAEKRPRIKGRFAKRNEVDADQDLSTMVMFDTGYGIVPSLI
Brassica oleracea	BolCOL-15	Bol007693	MVYCRSDAACLCLSCDRSVHSANALSKRHSRTLVCERCNAQPATVRCVEERVSLCQNCDWSGHNNNNNNSSSSSSNNHKRQTISCYSGCPSSSELASIWSFCLELAGQSGCEQEMGMMNIDDDGQGNQNCNEDKKDVAGSSSRPETSSAAPATSSFPKDVRVCEDDFYGNLGMDEVDLALENYEELFGTAFNTSGELFGQGGIDSLFQKHHQAAAPDGGNLVQPAESNDDSFMSSKTEPIICFTSKPAHSNISFSGVTGDCSAGDFQECGASSSMQLSGEPPWYPQASSQDNNASSHSVTRNNAVMRYKEKKKARKFDKTVRYASRKARADVRRRVKGRFVKAGEAYDYDPLTPTRSY
Brassica oleracea	BolCOL-16	Bol030488	MFKQESNNICNRENNRGARACDTCGSTICTVYCHADSAYLCNSCDAQVHSANRVASRHKRVRVCESCERAPAAFICEADDVSLCTACDLEVHSANPLARRHQRVPVVPITGNSCSSLATANHTTVTEPEKRVVLVQEDAKETASWLFPKNSDNHNNNNNQNNELLFSDDYLDLADYNSSMDYKFTSQYNQPQHKQDCIVPEKNYSGDRVVPLQLEETRGNLRNKQQNITYGSSGSQYNNNGSINHNAYNPSVETDFVPEQTAPDTTISHPKTHKGKIAQLPEPLIQILSPMDREARVLRYREKKKRRKFEKTIRYASRKAYAERRPRINGRFAKMSETEVEDQEYNTMLMYCDTGYGIVPSFYGQK
Brassica oleracea	BolCOL-17	Bol008165	MGYMCDFCGEQRSMVYCRSDDACLCLSCDRSIHSANALSKRHSRTLVCERCNAQPATVRCVEERVSLCQNCDWSGHNNNNNSNSLSSHHKRQSISCYSGCPSSSELASLWSFCSDLAGQSVCEQEMGMMNIDDDGQTNQNCNEDKKDVIVGSSSRLETSYAAHANSSFAKDIGVCEDDFYDNLGMDEVDLALENYEELFGTAFNSSGHLFGQCGIDSLFQKHQAAPEVGNSVQPAESNDSFMSSKTEPIICYTSKPAHSNISFSGVTGESCAGDFQECGASSSVQLLGDPPWYPQTSQQDNNACSHSVTRNNAVMRYKEKKKARKFDKTVRYASRKARADVRRRVKGRFIKAGEAYDYDPLTPTRSY
Brassica oleracea	BolCOL-18	Bol000733	MLKEESNESYATRACDTCRSAACTVYREADSTYLCTNCDARVHAAKRVRVGDSCESAPAAFLCKADAASLCTACDAEIHSANPLASRHQRVPISANSCGYMATDADNNDMLVGDEDEVASWLMVNPGKNNNNGFLFGVEYLDLVDYSSGTDNQLEDQYSQYQRSLGGGEDGVVPLQVEESTSHMQQSQHNFHLSGCSTEAHYNYISVVPESTSSDTTVQHAKEAIDQASGPPTQMVQQLNPADREARVLRYREKKKRRKFEKTIRYASRKAYAEVRPRIKGRFAKRIDMEADAEQLFSTSLMSNTSYGIVPSF
Brassica oleracea	BolCOL-19	Bol023231	MEPKCDYCATTQAIIYCKYDLAKLCLKCDVHVHSPNPLSRRHMRSLICEKCFSQPAVIRCLDQKVSYCQGCQWHVRSCSALGHRLQSLEPFSGCPSPTEFSRMWSSILEPSVSSLVNPSIGSLPSVDPNNDMFEMSKINELDDLIGSSYSMMSQNITYIQNLSDQSSFFSGDSKGCPHLILKLEEGEEDLCEGLNLDNAPLNFDVGDDIICCSPQEHIESDQTLPNGLLAYKNIISVTDSNCTTDNPLEATSTGQQECKSYHQSGPLQMNINIGLPLPTSPILFGQINPNIKGHESTAVDYQDCGMSTGFIMSDSPWESNLEVGSPQTRNEAKLRYKEKKLKRTFGKQIRYASRKARADTRKRVKGRFVKAGDNYDYDPSSPTTNQ
Brassica oleracea	BolCOL-20	Bol033974	MGYMCDFCGEQRSMVYCRSDSACLCLSCDRSVHSANALSKRHSRTLVCERCNAQPATVRCVEERVSLCQNCDWSGHNNNKTLSSNNHQRQSISCYSGCPSSSELASIWSFCSDLAGESACEQEMGMLNIDDDGQTKQNCNEDKKDETSSAAQATNASFAKDVGVCEDDFYGNLGMDEVDLALDNYEELFGTAFNTSVHLFGQGGVDSIFQKHHQAAPPEGGNLVQPAESNDDSFMSSKTEPIICYTSKPAHSNISFSGVTGESSAGDFQECGASSSVQLTGEPPWHPQTSQSVTRNNAVMRYKEKKKARKFDKRVRYASRKARADVRRRVKGRFVKAGEAYDYDPLTPTRSY
Brassica oleracea	BolCOL-21	Bol043289	MKSLASAVGAKPARACDSCVKRRARWYCAADDAFLCQSCDSLVHSANLLARRHERVLFKSASKHSNHNHNHSPSSPPHEAATWHHGVSRKPRTPRGSGKKNNLLIFHDLVPEISVEDQTESCELEEQLICQVPVLDPTVAEQLLNDVAEAKIEFPIMRSGVMMDDQEDEDNAESCLNGFFPTDMELEEYAADVESLLGRGLDTESYAMEELGLSKTETFKIEKEEETKDMNIGICDDDRDATAPFELSFDYESHNTYEEVIKNIEGSGECVKVKEEEKKNVLMLRLNYDSVISTRGGQGPPWTSGEPPERDIDISSWPFVSMGGNVRESQQKHHVGGCLPSSGFGDGGREARASRYREKRRTRLFSKKIRYEVRKLNAEKRPGMKGRFVKRASLAVSAM…
Brassica oleracea	BolCOL-22	Bol033105	MGYMCDFCNEQRSVVYCRSDAACLCLSCDRNVHSANALSKRHSRTLICERCDAQPASVRCSDERVSLCQNCDWSGHNNDATWHHKRQSINCYSGCPSSEVLASIWSFCLDSDLDFTSAGQSACEQEMGLMTIDEGTGEEKTGVQNVNVDQPGTSSALAKEFGVSEDDFCGNLMMDEVDLAFEKYDELFGTAYNSSKDLFEHGGIGSLFGKHEGSKAMQQPAGSNAASEDSFMTCRTEPIICFSSQPAHSNISFSVVMGESSDCGASSMEKLSREITSQEETNASSHATTRNNAVLRYKEKKKARKFDKRVRYVSRKERADVRRRVKGRFVKSGEAYDYDPMSPARSY
Brassica oleracea	BolCOL-23	Bol043091	MGYMCDFCGEQRSMVHCRSDAACLCLSCDRNVHSANALSKRHSRTLICERCNAQPASVRCTDERVSLCQNCDWLGHNGATNSHHKKQTINCYSGCPSSEELASIWSFCLDLDLDFSKGGQSACEQGMGLMTIDEGTGEKRSGGHDANVDQPGTSSAAQEKSTLAKGLGVSEDDFCGNLIMDEMDLAFEKYDELFGTAYNSSKDLFEHGGLESLFEKHEGKTMQQPAESNAASGDSFMTCRTEPIICFSSQPAHSNLSFSGATAEGNNAGDFQDCGVSSMQQVSKETPLWCPPAAQEISATTRNNAVIRYKEKKKARKFDKRVRYVSRKERADVRRRVKGRFVKSGEAYDYDPLSPTRSY
Brassica rapa	BraCOL-01	Bra030070	MSSSERHPCEFCGERAAVLFCRADTAKLCLPCDQHVHTANLLSKKHVRSQICDNCGNEPVSVRCFTDNLVLCQDCDWDVHGSCSVSDAHVRSALEGFSGCPSALELAALLGVDLGGRKEENEGPTMESFGMQLDSWVTGSNVLQELVVPVPKETTSFRKRGSSCCGRYKQVLCKQLEELFNNGDNDGDGEGEGGGEAREGLMVPEMPERMGRARDAEEINSGGEVIQQPPTTSFTSLLLNADNPSASSAGRTTQIWDFNRDNAMQRYKEKRKTRRYDKTIRYESRKATADTRLRVKGRFVKATEAPYP
Brassica rapa	BraCOL-02	Bra033925	MMKNSANVVGGKTARACDSCLKRRARWYCAADDAFLCHSCDGSIHSANPLARRHERVLLKSASPGKQRHDSSSPPHPPTWHQGFTRKARTRRGGKKSHTMIFHDLVPEMSSEDQSFEVEEQLIFEVPVLNPMCHEKCLNESMETKIELPLMSMCFKGSDEEDDNAESCLNGLFPTDTELAQFSADVEILLGGGTDREYNMEELGLGEMLKVEKEEVEEEEEVATIEVCDLDAADEITPFVISFEYEYSQKTNLEEEDEKQDVENNMIDVGVNEMSCSIKEEKNEKVHMLRLDYESVISTWGGQGTPWTARETPQIDLNMLCCPTDSMVESGGEAHHHNYVRGLGLHMGEAGREARVSRYREKRRTRLFSKKIRYEVRKLNAEKRPRMKGRFVKRSSIAA…
Brassica rapa	BraCOL-03	Bra032273	MIPERQEDVKRPRDCELCLNKHAVWYCASDDAFLCHVCDESVHRANQVATKHDRVCLKTNEISNGVLQGTARKPVWHSWFRRKPRTPRVRCERKPQGKVDDERRREGPHVPEIGGETNEEDENLTSLVPEFQGFIEMEFFLNNHDGSEETMRQFNVDHETDEMEDLCYIEEEGKTNGDEACHEQSLTSCKNEYDINPTLVTTKTEENAKQRNLLLRLNYENVIAAWDKQESPTTATWNQNEFSNTSNFQLVPPGIEEEKVSNRSEREARVWRYRDKRKNRLFEKKIRYEVRKVNADKRPRIKGRFVRRSLTNDF
Brassica rapa	BraCOL-04	Bra024750	MKNLANAVGAKTARACDSCVKKRARWYCAADDAFLCQSCDTLVHSANPLARRHERVRLKSASPVATKYSSHNHSASCPPLEAATWHQGFTRKPRTPRGSGKKNNLSIFHDLVPEISAEDQTDSYEIEEQLICQVPVLDPMVAEQFLNDVVEPKIEFPMITIDDQEDEDNAESCLNGFFPTDMELEEFAADVEILLGRGLDVTESYAMEELGLSNTEMFKIEKDEIEEEEGEETKAMNMGICCGEDRGDGDGTVAFELRFDHDSHNTYEEEAIKNADCIKVEEEEQKNVLMLSLNYESVISTWGGQGQPWLSREPPERDIDISDKPVVSMEINGGESHHKHYVGGCLPSSGFGDGGREARVSRYREKRRTRLFSKKIRYEVRKLNAEKRPRMKGRFVKRA…
Brassica rapa	BraCOL-05	Bra020425	MGFGLESIKPLSGGWGAAARSCDACKSASAAVYCRFDSAFLCITCDTSIHSFTRHERVYLCEVCEQAPAAVTCKADAASLCVTCDSDIHSANPLASRHERVPVESFFDSAVAKISPSTFGVLGDSTTVDLTAVPVIGNADELGLCPWLLPHDFNEPAKIETVTELKSSEFMFSDFDRLIDFEYPNTFGADSLVPVQTKTEPLPVTNNDHCFDIDFCRSKLSTFTYPTQSISHSVSTSSLEYGVVPDGTTSVPFNRSTITTSTGTTGEQPSSMDREARVLRYREKRKNRKFEKTIRYASRKAYAESRPRIKGRFAKRTETENDDVFFSQVYASAGQYGVVPTF
Brassica rapa	BraCOL-06	Bra012475	MKSLASAVGAKTARACDSCVKRRARWYCAADDAFLCQSCDTLVHSANLLARRHERVLLKSASKHSNHNHNHSPSSPPHEAATWHHGFTRKPRTPRGSGKKNNLSIFHDLVPEISVEDQTESCELEEQLICQVPVLDPTVAEQILNDVVEAKIEFPIMRSGVMMDDQEDEDNAESCLNGFFPTDMELEEYAADVETLLGRGLDTESYAMEELGLSNKEMFKIEKEEETKDMNIGICDDDRDATAPFELSFDYESHNTYEEEVIKNIEGSGECVKVKEEEQKNVLMLRLNYDSVISTWGGQCPPWTSGEPPERDIDISNWPFVSMGGNVRESQQKHHVGVCLPSSGFGDGGREARVSRYREKRRTRLFSKKIRYEVRKLNAEKRPRMKGRFVKRASLAVSA…
Brassica rapa	BraCOL-07	Bra036528	MASKLCDSCKSATAALYCRPDAAFLCLSCDSKVHAANKLASRHARVWMCEVCEQAPAHVTCKADAAALCVTCDRDIHSANPLARRHERVPVTPFYDSVSGTDGSGKHTAVNFLNDCYFTDLDGNVSREEEEEEAASWLLPNPKTTAPAVPGDSPEMNTGQGFMFPDLDLDYGTVDPKLESQEPNSSGTDGVVPVETRRVGVPTVNENCYDLDFTGGSKGVITYGHNCISHSVSSSSLEVGVVPDGGSVADVSYPFGGPATSGTDPVTQRAVPLTSAEREARVMRYREKRKNRKFEKTIRYASRKAYAEMRPRIKGRFAKRTDTNESNDVVGHGGMFSGFGLVPTF
Brassica rapa	BraCOL-08	Bra009805	MASKLCDSCKSATAALYCRPDAAFLCLSCDSKVHAANKLASRHARVWMCEVCEQAPAHVTCKADAAALCVTCDRDIHSANPLARRHERVPVTPFYDSVSDSDGSAKHAAVNFLDDCYFSDLDGNASREEEDEAASWLLPNPKTTTAVATAAEAVPGDSPEMNTGQQYLFPDLDLDYGTVDPKVETQEQNSSGTDGVVPVENRTVKVATVNENCYELDFTGGSKGFTYGYNSISHSQVSSSSLEVGVVPDGGSVADVSYPYGGAATSVTDPGTQRAVPLTAAEREARVMRYREKRKNRKFEKTIRYASRKAYAEMRPRIKGRFAKRTDTNDSNDVVVGHGGIFSGFGLVPTF
Brassica rapa	BraCOL-09	Bra023541	MLKQDRNWTQVCNTCRSAACTVYCRADSAYLCATCDAQVHAANLLASRHERVRVCEACERAPAAFFCKADAASLCIACDSQIHLVNPLARRHQRVPILPISSMATNHSSETTAMTGPENIVVMGQEEEDETEVASWLLPSSEKNSGNNNNSLDLVDYQQDYNVPRSRYARDGVVPLQVEESKAHMHHEQHNFQFGFTNVSSGCHMVSLVPESTTSDTTVLLHSPSPKAATDQLPDPSTQILSPGEREARVMRYREKKKTRKFEKRVRYASRKAYAETRPRIKGRFVKREEVDAEADQGFSTMTMFNTGYGVVPSL
Brassica rapa	BraCOL-10	Bra010908	MSSSSERVPCDFCNERAAVLFCRADAAKLCLPCDRHVHTANLLSKKHVRSQICDNCGSEPVSVRCFTDSLVLCQECDWDVHGSCSVSDAHVRSVVEGFTGCPSALELGALWGIDLEGRKEEEKQVPVTMESFGMELDSWISGSDVLQELVVPVPKKGGSSCGRYKQVLGKQLEELLRSGGGGVDDGECDGEAGEEGNMVPEMQERLGWRRDEEEISGGGEVNQQPQTTSFTALLWNAANTSDGQRQSTQIWDFNLGKSREPEDSSRMKAAYVTNDAASFKINSFVEVKKNDTCSTKAKGVKEIFQDDYNQSTSGQVLTCESNNLPITFGSEKGSNSSSELNFTENIGGTSCKSTRRVATKADLERLAQNRDNAMQRYKEKRKTRRYDKTIRYESRKARA…
Brassica rapa	BraCOL-11	Bra008668	MLKQEGNWAQTCDTCRSAACTVYCRPDSAYLCTSCDAQIHEANRLASRHERVRVCQSCERAPAAFFCKADAASLCTACDSQIHSANPLARRHQRVPILPISGSMVTNHSSETTEAEDIVVVGQEEEDEAEAASWLLPTSVKNCGDNNNNNNNSQDNRFSVGEEYLDLVDYSKYQQDYNVPQRRSYVADGVVPLQVEVSKSLSHMHHEQHNFQFGFTNVSSEASPIHMVSLVPESTLSETTVSNPRSPKAATEELPEAPVQMLSPMERKARVMRYREKKKTRKFEKTIRYASRKEYAEKRPRIKGRFAKRNEVDAEEADKAFSSMVMFDTGYGIVPSF
Brassica rapa	BraCOL-12	Bra032061	MASRPCDSCRSAAATLFCRADAAFLCGECDGKIHTANKLASRHERVLLCQVCEQSPAHVTCKADAAALCVTCDRDIHSANPLSRRHERVPVTPFYDAPSNADVSMEAASWLLRNPSVKEGGVEIPNLFADLDYSGVDPKMEASENSSGNDGVVPVQTRALFLSEDYFNFDISASKTTFPHGFSCINQTVSSTSLDVPLVPEGGAVAEMSRTTAAPALQLSPAEREARVLRYREKRKNRKFEKTIRYASRKAYAEVRPRIKGRFAKRTDSRVNDGGEVGVYGGFGVVPSF
Brassica rapa	BraCOL-13	Bra041077	MSSSERVPCDFCGERTAVLFCRADTAKLCLSCDHHVHKANLLSRKHVRSRICDNCGNEPVSVRCFTDDLVLCQECDWDVHGSCSHVRSAVEGFSGCPSALELAALLGVDLEGRKQEKEMSLMMMMTMESFGMELDSWSFGSNVLQELIVPVTDHTTTFKKRSSSCWRFKQVLCKQLEELLKGEDNDGDGGGGEAKEGIMVPVMPERLGWARDADDSEFIHQPPTTTSFSSLISGCQSTTQIWDFNLGQSREPEDTIRTEAAACVTKDVASFKVNSIVKLLNDACSTKAKRVKEIFQDGYKRSTSGQVPATSENNNNLPITFGSNTSNELCFTENTGGTSCNKATRVVAIKADLEKLAQNRGNAMQRYKEKRKNRRYDKTIRYESRKARADTRLRVKGRF…
Brassica rapa	BraCOL-14	Bra029666	MGYMCDFCGEQRSMVYCRSDAACLCLSCDRSVHSANALSKRHSRTLVCERCNSQPATVRCVEERVSLCQNCDWSSHNNNNNSSSSCKNCDWFSHNNNNNSSSSSNNHKRQTISCYSGCPSSSELASIWSFCLDLAGQSGCEQEMGLMNIDDDGQNNQNCNEEKKDVAGSSSRPETSSAAPATSSFPKDVRVCEDDFYGNLGMDEVDLALENYEELFGTAFNTSGELFGQGGIDSLFQKHHQAAAPEGGNLVQPAESNDDSFMSSKTEPIICFTSKPAHSNISFSGVTGDSSAGDFQECGASSSMQLSGEPPWYPQTSQDNNASSHSVTRNNAVMRYKEKKKARKFDKTVRYASRKARADVRRRVKGRFVKAGEAYDYDPLTPTRSY
Brassica rapa	BraCOL-15	Bra040020	MGYMCDFCGEQRSMVYCRSDAACLCLSCDRSIHSANALSKRHSRTLVCERCNAHPATVRCVEERVSLCQNCDWSGHNNNNNSNSLSSHHKRQSISCYSGCPSSSELASIWSFCSDLAGQSVCEQEIGMMNIDDDGQTNQNCNEDKKDVIVGSSSRLETSYAAHANSPFAKDIGVCEDDFYDNLGMDEVDLALENYEELFGTAFNSSGHLFGQCGIDSLFQKHQAAPEGGNSVQPAESNDSFMSSKTEPIICYTSKPAHSNISFSGVTGESCAGDFQECGASSSMQLLGDPPWYPQTSQDNNAFSHSVTRNNAVMRYKEKKKARKFDKTVRYASRKARADVRRRVKGRFIKAGEAYDYDPLTPTRSY
Brassica rapa	BraCOL-16	Bra008669	MFKQESNNIGSEENNTGPRACDTCGSTICTVYCHADSAYLCNSCDAQVHSANRVASRHKRVRVCESCERAPAAFMCEADDVSLCTACDLEVHSANPLARRHQRVPVVPITGNSCSSLATANHTTVTEPEKRVVLVQEDAKETASWLFPKNSDNHNNNNQNNELLFSDDYLDLADYNSSMDYKFTGQYNQPTQHKQDCTVPEKNYGGDRVVPLQLEETRGNLHHKQHNITYGSSGSHYNNNGSINHNAYNPSMETDFVPEQTAPDKTVSHPKTHKGKIEKLPEPLIQILSPMDREARVLRYREKKKRRKFEKTIRYASRKAYAERRPRINGRFAKISETEVEDQEYNTMLMYYDTGYGIVPSFYGQK
Brassica rapa	BraCOL-17	Bra021464	MLKEESNESGGTRACDTCRSAACTIYREADSTYLCTTCDARVHAAKRVRVCDSCESAPAAFFCKADAASLCTACDAEIHSANPLARRHQRVPITSNSCGSMATDGDNNVMMVSEEKEDADEVASWLMLNPGKNNQNNGFLFGVEYLDLVDYSSSIDNQFEDQYSKYHRSFGGGEDGVVPLQLEESSTSHMQQSQHNFHLGVNYGYSTEPQYSYVSVVPESSSDTTVQHAKETIDQVCGPPTQMVQQLTPADREARVLRYREKKKRRKFEKTIRYASRKAYAEVRPRIKGRFAKRIDMEADAEQLFSTSLMSNTSYGIVPSF
Brassica rapa	BraCOL-18	Bra001264	MGYMCDFCGDQRSMVYCRSDSACLCLSCDRSVHSANALSKRHSRTLVCERCNAQPATVRCVEERVSLCQNCDWSGHNNNSTSSNDHKRQTISCYSGCPSSSELASIWSFCSELAGESACEQEMGMMNIDDDGQTKENCNEDKKDETSSAAQATNASFAKDVGVCEDDFYGNLGMDEVDLALDNYEELFGTAFNTSVHLFGQGGVDSLFQKHQQAAAPEGGNLVQPAESNDDSFMSSKTEPIICYTSKPAHSNISFSGVTGESSAGDFQECGASSSVQLTGEPPWHPQTSQSVTRNNAVMRYKEKKKARKFDKRVRYASRKARADVRRRVKGRFVKAGEAYDYDPLTPTRSY
Brassica rapa	BraCOL-19	Bra023858	MEPKCDYCATTQAIIYCKYDLAKLCLKCDVHVHSPNPLSRRHMRSLICEKCFSQPAVIRCLDQKVSYCQGCQWHVRSCSALGHRLQSLEPFSGCPSPTEFSRMWSSILESSVSSLVNPSIGSLPLVDPNNDMFEMSKINELDDLIGSSYSMMSQNITYIQNLSDQSSFFSGDSKGCPDLILKLEEGEEDLCEGLNLDNAPLNFDVGDDIICCSPQEHIESDQTLPNGPLAYKNIISVTDSNFTTDNPLEATSTGHQDCKSYHQSGPLQMNINIGLPLPTSPILFGQINPNIKGHESTAVEYQDCGMSTGLIMSDSPWESNLEVGSPQTRNEAKLRYKEKKLKRTFGKQIRYASRKARADTRKRVKGRFVKAGDNYDYDPSSPTTNQ
Brassica rapa	BraCOL-20	Bra020709	MGYMCDFCNEQRSMVYCRSDAACLCLSCDRNVHSANALSKRHSRTLICERCNAQPASVRCSDERVSLCQNCDWSNHNNDATSQHKRQSINCYSGCPSSEELASIWSFCMDLDFSSAGQSACEQEMGLMTIDEGTGEDKPGVQNVNLDQPGTSSALAKDIGVSEDDFCGNLMMDEVDLAFEKYDELFGTAYNSSKDLFEHGGIGSLFEKHEGSKAMQQPAGSNAASEDSFMTCRTEPIICFSSQPAHSNISFSVVMGDSNAGDFQDCGASSMQKLSREIITSQEETNASSHATTRNNAVLRYKEKKKARKFDKRVRYVSRKERADVRRRVKGRFVKSGEAYDYDPMSPARSY
Brassica rapa	BraCOL-21	Bra004035	MMKSLANAVGGKTARACDSCVKKRARWYCAADDAFLCHSCDSSVHSANPLACRHERVRLKTASAGKHRHASSSPPHPATWHQGFTRKARTPRGGKKSHTMVFHDLVPEMSSEDQRYEVEEQLIFEVPVLNPMGNEQCLKETKIVFPMMPVCFKSNEEEDDNTESCLNGLFPTEMELAQFSADVETLLGGGTDREFHAMEEIGFGEMLKIEKEEVKEEEEVATREVCDLDDANETSPFEISFDYESSHKTAFEEDDEKEDVMKNLVDVGVNEVTGRIKEEKKEKVLMLRLDYETVISTWGSQGTPWTALKPSEIDLDMLCCQTNSMCESGGEAHHHNHFPGLGLHMREAGDGGREARVSRYREKRRTRLFSKKIRYEVRKLNAEKRPRMKGSSGTLFFSL…
Brassica rapa	BraCOL-22	Bra037499	MVHCRSDAACLCLSCDRNVHSANALSKRHSRTLICERCNAQPASVRCTDERVSLCQNCDWLGHNGATNSHHKKQTINCYSGCPSSEELASIWSFCLELDFSKGGQSACEQGMGLMTIDEGTGEKKSGGHDVDVDQPGTSSAAQEKSTLAKGPGVSEDDFCGNLIMDEMDMAFEKYDELFGTAYNSSKDLFEHGGLESLFEKHEGLIQGQQPAESNAASGDSFMTCRTEPIICFSSQPAHSNISFSGATGEGNNAGDFQDCGVSSMQQVSKETPLWCPPTAQEISATTRNNAVIRYKEKKKARKFDKRVRYVSRKERADVRRRVKGRFVKSGEAYDYDPLSPTRSY
Brassica rapa	BraCOL-23	Bra032471	MHIMSSPMCDHCNMGKAVVYCKTHLARICSQCDRKLHHYVTMDSPDHSRLLLCEKCVSQAADVQCLEQGLCLCQTCVPNATVTSRFPFCNVSNNHSGYSFPRDLDLDSFSSSLSSSLTDLSWGYHFVPLSPKNGDSSSSSSVIFQNFDNHTKNNSDQRGQMLQPDYMDNSKDFSYSGLEGYETKDIENVWLNNFDDNKGVLLDQKEYLYREELILTDQLIDAIMKHNDEITTEVIHTDYNIEALGNASCEDSNTNQMIQSKAKEETNNNVGILFPNAHIHDECRPSQLILTDVDEMLPWDDQLLESPIYTPQYRLEAKKRYLEKKKKRKFGKKIRYESRKSSADTKKRLKGRFTKADAEYDYDPRANNTTKEVYKTKT
Brassica rapa	BraCOL-24	Bra004423	MEKEEEEGSHQQHRICDYCESSVALVYCKADSAKLCLACDNQVHVTNQLFSKHFRSLLCDSCDDSPSSVFCDTESSVLCQNCDWQHHTSASSLHSRRPLEGFSGCPSVTELLALVGLDDLTDKALFLPHPGGGSEQTLPQIVSLNDLVASDGSSHNYRAMDVPPLPKNRHATCGRHKEEMIRQLRELSRSEPSCLKYETLDNDAELDTTGFLFLEPGNDLFSSTFESQVSGLKWFEDQQEDYYPYSDDNNVNQRGCCTHQQQEQESSPVMVPVSTSTTTRLTHEINSLERNSALSRYKAKKKSRRYEKHIRYESRKVRAETRTRIRGRFAKSHP
Brassica rapa	BraCOL-25	Bra010994	MKSLANCVRAKTARTCDNCLKKQAHWFCAADEAFLCQSCDTSVHSANLLARRHERVRLKDSTSPQQEAPTWYRGFTRKPRTPRGSGKRNNSSTFQDMVPEISAEGQTDSSEVEGPLICQVPVLGPMVVEPKIKFPTMRSGVMIDGHEDEDKDESCLNGIFPTNMEVEDFAADVETLLGHGLDKESYTMEELGLSNTEMFKKDEIEDKETKAMNMDIEIGDDDQGNRDGTLPFDLNYPQNAYEEDAIKNVESSGECVQAKEEKKKNVLMLSLDYDQVISAWGGQGLPWTSGGPPELDINISGSPVVSKVSKRDNGRKSRKKRRVGGCLPSSVVGDGGREASVSRYREKKKTRSFTKTIRYETVVPYDKETEEEVIAVLKIAMACLSISPEKSLSTKRIWE…
Capsella rubella	CruCOL-01	Carubv10020384m	MKSLASAVGGKTARACDSCVKRRARWYCAADDAFLCHGCDGSVHSANPLARRHERVRLKSASSGKHRHVPTSPPPTWHQGFTRKARTPRGGKKSHTMVFHDFVPEMSTEDQAESYEVEGQLIFEVPVMNPMVEEQCFNESVETKIEFPMRPVCFKSSDEEDEDNAESCLNGLFPTDIELAQFTADVETLLGGGAERDFQPTGELGLGEMMKIEKEEVEEEEGVATRDMCDLDEVDETSPFEISFDYESASKTSTNEEEEEDEKEDVMKNVMDMGVNEMSGKIKEENKEKALMLRLNYESVISTWGGQGIPWTAQQPSEIDLDMVCCPTDSMGESGVDQAHHYNHFRGLGLRMGEAHGDGGREARVSRYREKRRTRLFSKKIRYEVRKLNAEKRPRMKGR…
Capsella rubella	CruCOL-02	Carubv10009230m	MKSLANAVGAKTARACDSCVKRRARWYCAADDAFLCQSCDSLVHSANPLARRHERVRLKTASPAAAKHSNHSPSASPPHGAATWHHGFTRKARTPRGSAGKKNNLSTFHDLVPEISVEDQTDSYELELEEQLICQVPVLDPLVAEQFLNDVVEPKIEFPMIRSGVLIDEEEDNAESCLNGFFPTDMELEEFAADVETLLGRGLETESYAMEDLGFSNTEMFKVEKDEIEEEEVEDIKAINMEIFDDDRKDVDGTVPFELTFDYESSHKTAEEEEIKNVESSGECVVKVKEEEGKNVLMLRLNYDSVISTWGGQGQPWTSGEPPELDIDISSWPPVSMGETKGDLSHQKQYVSVCLPSSGFGDGGREARVSRYREKRRTRLFSKKIRYEVRKLNAEKRPR…
Capsella rubella	CruCOL-03	Carubv10026653m	MGFGLESIKSISGGWGAAARSCDACKSVTAAVFCRVDSAFLCITCDTRIHSFTRHERVWVCEVCEQAPAAVTCKADAAALCVTCDSDIHSANPLASRHERVPVESFFDSAETAVAKISASSTFGILGSSATVDLTAVPVMADDLGLCPWLLPNDFNEPAKIEIGTENMKSSDFMFSDFDRLIDFEFPNSLSHHHQPSGGDSLVPVQTKTEPLPLTNNDHCFDIDFCRSKLSAFTYSTQSLSHSVSTSSLEYGVVPDGNTNNCVPEIPIPFNRSGITSSTAATTGGDQTNSMDREARVLRYREKRKNRKFEKTIRYASRKAYAESRPRIKGRFAKRTETENDDVFLSHVYASAAQYGVVPTF*
Capsella rubella	CruCOL-04	Carubv10001230m	MASKLCDSCKSATAALYCRPDAAFLCLSCDSKVHAANKLASRHARVWMCEVCEQAPAHVTCKADAAALCVTCDRDIHSANPLARRHERVPVTPFYDSVSSDGSVKHTAVNFLDDCYFSDLAGNGSREEEEEEAASWLLLPNPKASAATATTTTAMVAGTAAEEVPGDSPEMNTGQQYLFSDPDPYLDLDYGNVDPKVESLEQNSSGTDGVVPVENRTVRVPTVNENCYELDFTGGSKGFAYGGGYNCISHSVSSSSLEVGVVPDGGSVADVSYPYGGPATSGADPGSQKAVPLTSAEREARVMRYREKRKNRKFEKTIRYASRKAYAEMRPRIKGRFAKRTDTSESNDAVGHGGIFSGFGLVPTF*
Capsella rubella	CruCOL-05	Carubv10020393m	MVVDVESRAPSVTGGKTAARGCDLCMKRSRASWYCPADDAFLCQSCDASIHSANSLAKRHERVRLQSSSSPELPMKTKTAEKTTSVWYEGFRRKARTPRNKLFQIEDVNKNSNDPLVPDLGVEEEEDGVFSFSSTDENDASLSCCVPVFDPFSDMVIDDDSFGLVPDGVHITNSSGEFGEIEKAIMDDEGLVGFLPFDMDLEEIVMDVESLLEEEQPSLGVKELNSIGVVKEETNVGFEFDSKDLKRVKDEEEAQEEEEEEVKCEHGESTEGSDREACEDEDRKTSLFLRLDYEAVISAWDNHGSPWKTEIKPEFNLDDCLLEGNTYPSHVMGGFEEWTSAVGSVTRRQGRDGGGSDVEREARVLRYREKRRTRLFAKKIRYEVRKLNAEQRPRIKGRF…
Capsella rubella	CruCOL-06	Carubv10023746m	MASSRLCDSCKSTAATLFCRADAAFLCGPCDSKIHTANKLASRHERVYLCEVCEQAPAHVTCKADAAALCVTCDRDIHSANPLSSRHERIPITPFHDSVSGSVKSASSFVNDDDDDDGEAASWLLPKEGGETEISNFFTDLEYPKIEVTSEENSSGNDGVVPINNKLVFLNNDYFNIDISASKGFSFINQSDLSRSLDVALVPESGGGATTATATATVTMPVVQLSPAEREARVLRYREKRKNRKFEKTIRYASRKAYAEMRPRIKGRFAKRTESRGDDGGGDGGVYGGFGVVPSF*
Capsella rubella	CruCOL-07	Carubv10015501m	MLKEESNESGTWARACDTCRSAACTVYCEADSAYLCNTCDARVHVANRLASRHERVRVCQSCESAPAAFFCKADAASLCTACDAEIHSANPLARRHQRVPILPLSANSCDSMAPSEADDADNDEDDREVASWLLPNPGKTSGNQNNGFLFGVEYLDLVDYSSSLDNQFDDHQYSQYQQSFGGDGVVPLQVEESTNHLKQSQHNFQLGINYSGAHYNSSIKDLNYSASVSSMDISVVPESTASDITVHHPRTTRETIDQLSGPPTPMVQQLTPMEREARVLRYREKKKTRKFDKTIRYASRKAYAEIRPRIKGRFAKRIEIEAEAEEIFSASLMSETGYGIVPSF*
Capsella rubella	CruCOL-08	Carubv10009731m	MMPKYQEDVKKQPRACDLCPDKHAVWYCASDDAFLCYVCDESVHSANHVATKHKRVCLRTPSDVLGGTTSNPVWHSGFRRKARTPRSRYEKKTQEKKEDERRREDPRVPEIGGEAMFFIPEPNDDEDDMTSLVPEFEGFTEMGFFLTNHNGTQETTKQFNFEDEIDAMEDLYYIEEAATKTNGAEACPGQSLISCKKDYDNVITISAKTEVIEDYENNTRQRNMLLRLNYENVIAAWDKQESPREATRNQNEFNNTSNFQLVPPGIIEEKRVTSRSEREARVWRYRDKKKNRLFEKKIRYEVRKVNADKRPRMKGRFVRRSLATES*
Capsella rubella	CruCOL-09	Carubv10001279m	MLKEESNWAQACDSCRSAACTVYCHADSAYLCTSCDAQIHAVNCLASRHERVRVCQSCERAPAAFFCKADAASLCIACDSEIHSANPLARRHQRVPILPISGNSYGSMETNHSCETTVTEPENSLVVGQEEEDRDEAEAASWLLPNLGKNNGNNHSQNFSIGDEYLDLVDYSSSMEKQFTDQSNQYQQPCNVPERSYRGDGVVPLQVDESRGHMHHGQHNLELGITYAPRSSNGSISHMVHVSSMDLIVVPESTTSDATVSQPRSPKAVTDQLTEPPPQMLSPVEREARVLRYREKKKMRKFEKTIRYASRKAYAEKRPRIKGRFAKRNEADAEADQTFSTTITFDTGYGIVPSL*
Capsella rubella	CruCOL-10	Carubv10023307m	MGSSTTVACDFCGERTAVLFCRADSAKLCLPCDQHVHSANLLSRKHVRSQICDNCSKEPVSVRCFTDNLVLCQECDWDVHGSCSSAAAHERSAVEGFSGCPCVSELAAVWGIDLEGKKKEEEREEERLTENFGMALDSWVSGSNIVQDLIVPYDTPMKKQSFSLGRSKQVVYRQLEELLKRDFVSCEGDGDGDGRGEIMIREGINGGSNMSQLSPTTSFTSLLLSTEYQSSCGNAATQWNAASHTTDQKAHNTQIWDFNLGKSRNPEEPSPVEPKGSTFTLNNATHIKNDTTNVKALRDSYQDDCIRSSSTKGQEISKSNNVPAAIHSHKSSNNSSDLHFTEHVVIPSTKTTRLVAATNADLERMAQNRDNAMQRYKEKKKTRRYDKTIRYETRKARAE…
Capsella rubella	CruCOL-11	Carubv10001192m	MLIQESNDISSGENNRARACDTCRSNVSTVYCHADSAYLCMSCDAQVHSANRVASRHKRVGVCESCERAPAAFLCEADDASLCTACDSEVHSANPLARRHHRVPILPISGNSYSSMATHHRSERTMDDQEKMPVVDEETSKEANEDAKEVVSWLFPNSDKNSGNHNNNNQNNVLLFSDAYTDLADHNSSMDYQFTGQYNQQEQDCGVPQTSYGGDRVVPLQLEESRGHLNHNEHNFQFDITYGSSGSHYTDKGSQNNNAYISSIETGVVPVSTACFTTASHPRTPKATIDKLPDPPSQMVTQLSPTDREARVLRYREKRKTRKFEKTIRYASRKAYAERRPRVNGRFAKRIEIEDEDHGFNTMLMYETGYGVVPSF*
Capsella rubella	CruCOL-12	Carubv10006202m	MDAQCDYCGTEKALIYCKSDSARLCLNCDVNVHSANPLSQRHTRSFLCEKCFLQPTAIHCLNEKVSLCQGCQWNASNCTGLGHILQNLNPYSGCPSPSDFTKVWSSNSEPSVSNWVSPFDDCTKINELVDWDGLSASMITQTQNLKENSILFMESNLPKVIEEECSGLDLCEGINLDDAPLNFNASNYIIGCPSPDQTKCYKYEGSSYKEDNNNIDLSSLFLPALSGGNVVPSMSLSMSNITRESSTTDYQDCGISPGFLIGDSPWESSAEVSYNPKSRDEAKKRYKQKKSKRMFGKQIRYASRKARADTRKRVKGRFVKAGENFEYDPSLIM*
Capsella rubella	CruCOL-13	Carubv10016442m	MSPSIEPKCDHCATAQAVIYCKSDLAKVCLNCDVHVHSANPLSHRHTRSLICQKCFSQPAVIRCLDDKVSYCQGCHWHASDCSVLGHTLQSLNPFSGCPSPTDFNRMWSSILEPSFSGLVSPLVGSLPLNDPNNNTAFGMAKINELDGLIASSYSLVSHNNISYTQSFSDQSSFFSDESKGCPDFVLELEDDLCEELNLDNAPLNFDVGDDIIRFSSEEPDHMVPKCLFSDKDNTSVTASNFTIDKALETTSPGQQDCTNYLSGPFQMNINTIGLPLPPSPVLFGQIHPTMSPTISNITGESSAADYRMSPGFIMSEAPWESNLELPCPQARNQAKLRYKEKRLKRSFGKQIRYASRKARADSRKRVKGRFVKAGDNYDYDPSSPPNNQ*
Capsella rubella	CruCOL-14	Carubv10013971m	MGYMCDFCGEQRSMVYCRSDAACLCLSCDRSVHSANALSKRHSRTLICERCNAQPASVRCVEERVSLCQNCDWSGHSNSNNNSSSTSSSSSPPQHKRQTISCYSGCPSSSELASIWSFCLDLAGQSICEQELGLMNIDDNVPTTDKICIEDKKQVLPGSSSVPETSSAAQGTSSFAKKDVGVCEDDFYGNLGMDEVDLALENYEELFGVAFNPSEELFGHGGIDSLFQKHQTAPEGGNSVQPACSNDSFMSSKTEPIICFASKPAHSNISFSGVTGESSAGDFQECGASSSLQLSGEPPWYPPASQDNNACSHSVTRNNAVMRYKEKKKARKFDKRVRYASRKARADVRRRVKGRFVKAGEAYDYDPLTPTRSY*
Capsella rubella	CruCOL-15	Carubv10028191m	MGYMCDFCGEQRSMVYCRSDAACLCLSCDRNVHSANALSKRHSRTLICERCNAQPASVRCSDERVSLCQNCDWVGHDGANSTTTSHHKRQTINCYSGCPSSSELSSIWSFCLDLNMSSAGESACEQGMGLMTIDEVPGDKSCVQNVNVDKPGTSSAAQGMDRSSVPENTSLAKEVGVCEDDFNGNLNMEEVDMALENYEELFGAAFNSSRYLFEHGGIGSLFDKDEPPEGSIQGNSMQQPAMSNNASADDSFMTCRTEPIICYSSKPAHSNISFSGVTGESNAGDFQDCGASAMKQLSNEPQAWCPPTSQEIIASSHATTRNNAVMRYKEKKKARKFDKRVRYVSRKERADVRRRVKGRFVKSGEAYDYDPMSPARSY*
Capsella rubella	CruCOL-16	Carubv10023601m	MEDKEEGRRHRLCDYCDSSVALVYCKADSAKLCLACDKQVHAANQLFAKHFRSLLCDSCHDSPSSLFCDTERSVLCQNCDWQHHTSTSLHSRRPFEGFSGCPSVPEFLAILGLDDLAPDSGLLLDQAPPEILSLSDLVASGGSATHHFRATDVPPLPKNRHATCGKYKDEMIRQLRGLARSEPSCLKFEATDAEIDAGFQFLAPDLFPTCELESGLKWFDFDQQDEDFPYCSLLRNLSESDEKHENVDRNSSVMVPVSDCFNRPEEDNVVVPLCTTTREINSLERNSALSRYKEKKKSRRYEKHIRYESRKVRAESRTRIRGRFAKAADP*
Oryza sativa	OsCOL-D	LOC_Os02g39710.1	MEAVEDKAMVGVGGAVAAGYSSSSWGLGTRACDSCGGEAARLYCRADGAFLCARCDARAHGAGSRHARVWLCEVCEHAPAAVTCRADAAALCAACDADIHSANPLARRHERLPVAPFFGPLADAPQPFPFSQAAADAAAAREEDADDDRSNEAEAASWLLPEPDDNSHEDSAAAADAFFADTGAYLGVDLDFARSMDGIKAIGVPVAPPELDLTAGSLFYPEHSMAHSLSSSEVAIVPDALSAGSAAPPMVVVVASKGKEREARLMRYREKRKNRRFDKTIRYASRKAYAETRPRIKGRFAKRTADADDDDEAPCSPAFSALAASDGVVPSF*
Oryza sativa	OsCOL-K	LOC_Os02g49880.1	MSCSSEKAAGAVGGKAARACDSCLRRRARWYCAADDAFLCQGCDTSVHSANPLARRHERLRLRVSSPPPLTARASVEEEAAAAVGTTTTTTSKREGGVTPAWSKRKARTRRPQVKSVGQLLSRRLVVPEMAVESSDERKADEDGAHEELEGQLLYRVPVFDPSLAEFCSPPPIDDAAAASSSCFKEDAADGAVEDAKYPAAAASSPVQQLPDSFVNFEPTDAELREFAADMEALLGQGLDDSNELQDSFYMETLGLITPPVEESGRVKMELDGGVASNSRVSLPSCRAHPKPEDVESADVLDIDFNCTSPDEQKSSASNGAAADSQFFHRSLDLRLNYEAIIESWGNSPWTDGRPPHGQLDDFWPNDHHYSGLWAAGGGGHGAEVGMMTVRPRMDGPGR…
Oryza sativa	OsCOL-L	LOC_Os06g15330.1	MSSTAKAAAAGAVGAKSARACDGCLRRRARWYCAADDAFLCQGCDTSVHSANPLARRHERLRLRPSSPPPLVPPSGSGRRDEAVPAAWFKRKARTPRSHAAKSAAAFGQLLSRRLVVVPEAAAGSGGDSPEERKDEGEIVEEQEQLLYRVPIFDPALSEFCSPPPLEDAAAAVSCCNEDGAVENPTKPSMTTTTATTPPLQFFPDGQANFGPTDAELREFAADMEALLGRGLDDGNDEDSFCMETLGLIEPVDDDAGRVKVEADGDAGMTLAWCHELDTETSSGEMLDIDFDCGSPQAATTPDEKVGSSGPAAADDDAQLQQSNLALSLNYEAIIESWGTSPWTDGERPHVKLDDSWPRDYSGVWMAAAGVFGHGGEEQALTPRLGMDGGREARVSRYR…
Oryza sativa	OsCOL-E	LOC_Os06g44450.1	MMELRKYWGVGGRRCGACEASPAAVHCRGCGGVYLCTACDARPGHARAAHERVWVCEVCEVAPAAVTCKADAAVLCAACDADIHDANPLARRHARVPVAPIGSAAAAAVAAEAMLFGVAAAGAEAEAVEDKAAAEHHHHQQRQQHGALNLNVEAKDMKLDYLFSDLDPYLNVEFARFPHADSVVPNGAGAGAAIELDFTCGLGVGVGGAKQSYSSYTATDLAHSGSSSEVGVVPEAMCGGGGAIDLDFTRPKPQPYMPYTATPPPSHSVVSAQMSSSVVDVGVVPERAAAMGEGREARLMRYREKRKNRRFEKTIRYASRKAYAETRPRIKGRFAKRADHDADDADADADDPAAVPSSYMLDFGYGVVPSF*
Oryza sativa	OsCOL-J	LOC_Os03g50310.1	MASAAAATGAALGARTARACDGCMRRRARWHCPADDAFLCQACDASVHSANPLARRHHRVRLPSASSSPASSPRSAAAPRAGSDDPDAPAWLHGLKRRPRTPRTKPGGGGKHDASAATVAAAAASAVPDLEAEESGIVGDTDHDVGEEDDEDLLYRVPVFDPMLAELYNPVAADDEEQQIEQKPAARVVPFSEPSPEFASGSVEADGLSGFDVPDMELASFAADMESLLMGVDEGFDDLGFLDDEKPHVKLDLDMDMDFASISPAPAPEREERKRKRPEMILKLDYEGVIDSWARDGASPWFHGERPRFDPSESWPDFPAGSRGGLGAAVTAVTGGEREARVSRYREKRRTRLFAKKIRYEVRKLNAEKRPRMKGRFVKRAAALPPLPLPRHQHPPPPP…
Oryza sativa	OsCOL-C	LOC_Os04g42020.1	MEGDDKSAVVGGAYWGLAARACDACGGEAARLFCRADAAFLCAGCDARAHGPGSRHARVWLCEVCEHAPAAVTCRADAAALCAACDADIHSANPLARRHERLPVAPFFGALADAPKPGSGAHGGDAAAADDDGSNDAEAASWLLPEPDHGQKDGAVGATDELYADSDPYLDLDFARSMDDIKAIGVQNGPPELDITGGKLFYSDHSMNHSVSSSEAAVVPDAAAGGGAPMPVVSRGREREARLMRYREKRKSRRFEKTIRYASRKAYAETRPRIKGRFAKRTKGGAGADADADADADGEDEEMYSSAAAAVAALMAPGGSDADYGVDGVVPTF*
Oryza sativa	OsCOL-F	LOC_Os02g08150.1	MEMELGLGRYWGVGRRRCGACAVAPAAVHCRTCDGDGGGGGYLCAGCDAEHGRAGHERVWVCEVCELAPAAVTCKADAAALCAACDSDIHDANPLARRHERVPVHPIGSSAAPPPDALLLGGENDAAAAVDGGGGGKEVKLDFLFADFMDPYLGGSPELARFPHADSVVPNHNGSAGPAMELGFAGGGGAAVKPSYSSYTAASLGNSGSSSEVGLVPDAICGGGGGGIIELDFAQSKAAYLPYASTPSHSMSSSMDMGVAAPEMSDCAAAAAGRAYAAEGRAARLMRYREKRKNRRFEKTIRYASRKAYAETRPRVKGRFAKRADDHDAAAPPPQIMLDFAGYGVVPTF*
Oryza sativa	OsCOL-B	LOC_Os09g06464.1	MLKLEPEFPGLPQRCDSCRSAPCAFYCLADSAALCATCDADVHSVNPLARRHRRVPMGVVAAPGAGGAFVVRPAGGVNSSWPIREGRRCDYDDDDADAAGEEDEEATSWLLFDPLKDSSDQGLPPFGDALVADFLNLGGGAGEKEDASSSKDCSSSHGKSSEGSHEFAVPGEPVPERQGFGAVSMDITDYDASNFRRGYSFGASLGHSVSMSSLENMSTVPDCGVPDITTSYLRSSKSTIDLFTAAAGSPVAAHSIMSPPQFMGAIDREARVHRYREKRKTRRFEKTIRYASRKAYAETRPRIKGRFAKRSDTDLEVDQYFSTTADSSCGVVPTF*
Oryza sativa	OsCOL-G	LOC_Os08g15050.1	MMASDGSASPASCGGAACGVCGGAATVYCAADAAALCVPCDAAVHAANPLASRHDRVPLAVAMAAASSGVYDHLFAPDDDAASSWAAAAAAGAAVQGQGQGSPNDSSSSFTNDSAGGGGGGGAERSLFDLLSDVDIMSCGGGGLASSFDGAAAPPLWLHPGQLAALTPWSPADSVVVPTSAAGAVAAAAAAREERVRRYREKRKNRKFQKTIRYASRKAYAEARPRIKGRFVKRATTAAASSSSDDDSTAAAGVSGAGGAGAAATKEAKFWLSFSDDGRADGVGFYMDSTTAATAAYGVVPTF*
Oryza sativa	OsCOL-M	LOC_Os06g19444.1	MGALCDFCGEQRSMVYCRSDAASLCLSCDRNVHSANALSRRHTRTLLCDRCASQPAMVRCLVENASLCQNCDWNGHSAGSSAAGHKRQTINCYSGCPSSSELSKIWTFVSDIPNVAPEPNCEQGISMMSISDSGVSNQDNAAGDSSLLDIASATLMSDLGTAGKPKSLIGSSSEAGVNLLPLATDQMAGSVDSTSAKVPYTADQDMFSKDSIYEDFCVDDVDLSFENYEELFGTSHIQTEQLFDDAGIDSYFESKEIPSGNSDEQPKLMQPVTSNAVSADSGMSIPGAKGDSSLCIPVRQARSSISLSFSGLTGESSAGDYQDCGVSPVLLMGEPPWHPPGPEGSFAGATRDDAITRYKEKKKRRKFDKKIRYASRKARADVRKRVKGRFVKAGEAYDY…
Oryza sativa	OsCOL-A	LOC_Os06g16370.1	MNYNFGGNVFDQEVGVGGEGGGGGEGSGCPWARPCDGCRAAPSVVYCRADAAYLCASCDARVHAANRVASRHERVRVCEACERAPAALACRADAAALCVACDVQVHSANPLPAITIPATSVLAEAVVATATVLGDKDEEVDSWLLLSKDSDNNNNNNNNNDNDNNDNNNSNSSNNGMYFGEVDEYFDLVGYNSYYDNRIENNQDRQYGMHEQQEQQQQQQEMQKEFAEKEGSECVVPSQITMLSEQQHSGYGVVGADQAASMTAGVSAYTDSISNSISFSSMEAGIVPDSTVIDMPNSRILTPAGAINLFSGPSLQMSLHFSSMDREARVLRYREKKKARKFEKTIRYETRKAYAEARPRIKGRFAKRSDVQIEVDQMFSTAALSDGSYGTVPWF*
Oryza sativa	OsCOL-N	LOC_Os02g49230.2	MLISHPMLSNSSGSFHGLYQYTYISPTLTKEWKQTHHYPGRIPLNSTVEQKARKVAVLVALSASGSAPVLYRTMDALCDFCREQRSMVYCRSDAASLCLSCDRNVHSANALSRRHTRTLLCDRCVGQPAAVRCLEENTSLCQNCDWNGHGAASSAAGHKRQTINCYSGCPSSAELSRIWSFSMDIPTVAAEPNCEEGINMMSINDNDVNNHCGAPEDGRLLDIASTALMSDLPTGDKFKPLIGSSSGDGMNLLPLNSDQPAEPVSTTPKAPCVTDKDMFNDGSVYGDFCVDDADLTFENYEELFGTSHVQTEQLFDDAGIDSYFEMKDVPADESNEQPKPVQPECSNVASVDSGMSNPAARADSSHCIPGRQAISNISLSFSGLTGESSAGYFQDCGVS…
Oryza sativa	OsBBX23	LOC_Os07g47140.1	MARDDDPAKKLAVDGGVAAAARCCDFCGGLPAVVYCRADSARLCLPCDRHVHAANTVSTRHARAPLCSACRAAPAAAFHRGDGFLCSSCDFDERLRRGSIGGGGDELPLDDRAAVEGYTGCPSIGELAAILGVVGGDSDKPADDGWWSASWEEEAPQVLSLDDIIVPTTSCHGLRPLLTPPSPENQSSPDNGELDGEVVRQLGELARSEAAAQATFVAGDQLASWASPEFTSGHGDFGIEAASTTVPSCENETWIMSTDCTDPTDASKTDIAREEAPASSSAEPCLSSLVEISEICRSMSYSGSGIDNGGHDPSTLAIMPTQALPKKGVYDIAYPDRGTVISRYKEKRKNRRFDKQIRYESRKARADGRLRIKGRFAKSN*
Oryza sativa	OsCOL-O	LOC_Os08g42440.1	MKDGGGGGGRGQQQQWPCDYCGEAAAALHCRADAARLCVACDRHVHAANALSRKHVRAPLCAACAARPAAARVASASAPAFLCADCDTGCGGDDGAALRVPVEGFSGCPAAAELAASWGLDLPGGCGGEEEEADDAFFSALDYSMLAVDPVLRDLYVPCDPPEVVVAGGGRRLKGEALGHQLAEMARREAETAHPHTQPHSDLSPRTPRRTSAAASGRLQEKQAPPPLPHAAATAAPLPYTSLLMMAPANCTELMENNRVGDEDENVLWESTAPSVPPTQIWDFNLGKSRDHNENSALEVGFGSNNGGFMIKSYNDMLKEISSGTTKDLEDIYDSRYFAAAEDIMSTNVCQLSSKNPSTRSNKRKASSCASTIDGPTTSTSHVPAASGALGGSSNDRGS…
Oryza sativa	OsBBX28	LOC_Os09g33550.1	MTWRSCDYCGEAAAALHCRADAARLCVACDRHVHGANALSRRHVRAPLCARCEARPAAARVAAVAGAGGCGGGGEARFLCAGCADDDGAEAARVPVVGFSGCPGAAELAASWGLDLGGGGGRDEFEEDPFFPEAGYPMLAADRVLRDMYVPCDPPPEVAAGGRGRRLKGDSLCHQLAELARREMESAPAQANSGSISPSARRGSAAAIRHEAAAAAAAQRATLPYKSTPVTEAAGCGDVGNGEQFTDDNELVWQRTAPSDPPCQIWDFNLGKSRDHDEHSALELHFGPKDGGFMIKSYNDMIEEVSSSSRKDLQYIYDSTYSFATEDIVSANIYQLTPKQLSTATSGNRRHKNEQHGLTNDGPSSSRIVDVDRTLNSSPEEVAAVLAGENCITDQTVTG…
Oryza sativa	OsCOL-P	LOC_Os03g22770.1	MGQDEVEVGAEKKDQELPEVEVVEEEEEEGSKKAAAGCDYCGDAAAVVYCRADAARLCLPCDRHVHGANGVCSRHARAPLCAACAAAGAVFRRGAGGFLCSNCDFSRHRHGGERDPAAPLHDRSTVHPYTGCPSALDLAALLGISYSDKAAAATAAAGGDDGGWWAIWEEPQVLSLEDLIVPTTSCHGFEPLLTPSSPKIQNSPDGKVNEEVIRQLTELANSDGGGAQIWAHREAAQAGDHQLPSWGTTTQHNTGHGNFGTANSNEVATMPTPGYENGGWDNSDYPALNDPCKVEFTYEQPPASSAEACISSFVQMSELCPSMSNGSSMEETHQTNPGNGTPMQVLPKMPEFVPCPDRNLVISRYKEKRKTRRFDRQVRYESRKARADSRLRIKGRFAK…
Raphanus sativus	RsaCOL-01	RSG31377.t1	MMKSLANAVGGKTARACDSCAKKRARWYCAADDAFLCHSCDGSVHSANPLACRHERVRLKTASAGKHRGDASSSPPHPATWHQGFTRKARTPRGGKKSHTMVFHDLVPEMRSEDFEVEEQLIFEVPVLNPMADEQCFKESKAVFPMMPVCFKSSEEEDDNTESCLNGLFPTEMELAQFSADVETLLGGGTDREFHAMEELGLSEILKIEKEEVKEEEEIATREVCDLDAANETSPFEINFNYESSHKSAFEDDDEKEDVIKNLVDVGVNEMSGRIKEEKKEKVLMLRLDYETVISTWGSQGTPWTALEPPEIDLDMLCCPTNTMGESGGEAHHHNHFRGLGLHMREAGDGGREARVSRYREKRRTRLFSKKIRYEVRKLNAEKRPRMKGRFVKRSSIAA…
Raphanus sativus	RsaCOL-02	RSG42550.t1	MKSLANVVGGKTARACDSCVKRRARWYCAADDAFLCHSCDGKVHSANPLARRHERVRLKSASPGHSSSSPPHPPTWHQGFTRKSRTRRGGKKSHAMVFHDLVPEMSSEDQSFEVEEQLIFEVPVLNPMGDEQRLNEPMETKIEFPLMSICFKSSEEEDDNAESCLNGLFPTDIELAQFSADVEILLGGGADREFHAMDELGLGEMLKIDKEEVEEEEEVATVKVCDLDDADETTPFEISFEYEYSQRTTFEEKDEKEDVEKNMIDVGSVNEISGSIKEENNEKIHMLRLDYESVISTWGGQGTPWTAHEPPQIDLNMLCCPTDSMVESGGEDHHHKYFRGLGLHMGDAGSGGREARVSRYREKRRTRLFSKKIRYEVRKLNAEKRPRMKGRFVKRSSIA…
Raphanus sativus	RsaCOL-03	RSG21446.t1	MGFGLENIKSISGGWGAAARSCDACQSVSAAVFCRVDSAFLCITCDARIHSYTRHERVFLCEVCEQAPAAVTCKADAAALCVTCDSDIHSANPLASRHERVPVESFFDSAVAKISASTFGIVGDSAAVDLTAVPVMGGSEDLGLCPWLLPNDFNEPAKTEMKPSEFVFSDFDRLIDFEYPNTFNNHHPPQHNSSGADSLVPVQTKTEPLPLTKNDHCFDIDFCRSKLSAFTYPTQSISHSVSTSSLEYGVVPDGNTSSEISIPVNRNTTGDQASSMNREARVLRYREKRKNRKFEKTIRYASRKAYAESRPRIKGRFAKRTETENDDVFLSHVYASAAQYGVVPTF
Raphanus sativus	RsaCOL-04	RSG07010.t1	MKSVANAVGAKTARACDSCVKKRARWYCAADDAFLCQSCDTLVHSANPLARRHERVRLKSASPAVSKYTNHNHSPSSPPHEAATWHQGFTRKPRTPRGSGKKNNLSIFHDLVPEISAEDQTDSYEIEEQLICQVPVLDPMVAEQFLNDVVEPKIEFPLMRIDDQEDEDNAESCLNGFFPTDMELEEFAADVETLLGHGLDVTESYAMEGLGLSNTEMFKIEKDEIEEDEGEETKAMNMGIGCGEDRDDGDGTVAFELRFDHESHNTYEEEAIKNVECIKVKEEEQKNVLMLSLNYDSVISTWGGQGPPWTSGEPPERDIDISDKPVVSMEINGGESHHKHYVGGCLPSTGFGDGGREARVSRYREKRRTRLFSKKIRYEVRKLNAEKRPRMKGRFVKRA…
Raphanus sativus	RsaCOL-05	RSG35888.t1	MGFGLESIKSLSGGWGAAARSCDACKSASAAVFCRVDSAFLCIACDTSIHTFTRHERVYLCEVCEQAPAAVTCKADAASLCVACDSDIHSANPLASRHERVPVEPFFDSAAAKISPSTFGVLGSSTTVDLTAVPVMGSADELDLCPWLLPNDFNEPAKIETGTELKSSEFVFSDFDRLIDFEYPNTFGADSLVPVQTKTEPLPLTNNEHCFDIDFCRSKLSTFTYPTQSISHSVSTSSLEYGVVPDGTTSVPFNRSTITTSTATTGDQPSSMDREARVLRYREKRKNRKFEKTIRYASRKAYAESRPRIKGRFAKRTEAENDDVFFSQVYASAGHYGVVPTF
Raphanus sativus	RsaCOL-06	RSG11754.t1	MASKLCDSCKSATAALYCRPDAAFLCLSCDSKVHAANKVASRHARVWMCEVCEQAPAHVTCKADAAALCVTCDRDIHSANPLARRHERVPITPFYDPVSGADGSGKHTAVNFLNDCYFADLDGNASREEEEEEAASWLLPNPKTAAPAVPGDSPEMNTGQQFLFPDLDLDYGTVDPKLESREQNSSGADGVVPVETRTVRVPTVNENCYELDFTGGSKSFTTYGHNCVSHSVSSSSLEVGVVPDGGSVADVSYPYGGPATSGTGIDSGTQRAVPLTSAEREARVMRYREKRKNRKFEKTIRYASRKAYAEMRPRIKGRFAKRTDTSESNDVVVGHGGMFSGFGLVPTF
Raphanus sativus	RsaCOL-07	RSG34470.t1	MASKLCDSCKSATAALYCRPDAAFLCLSCDSKVHAANKLASRHARVWMCEVCEQAPAHVTCKADAAALCVTCDRDIHSANPLARRHERVPVTPFYDSVSDSDGSAKHAAVNFLDDCYFSDLDGNASREEEDEAASWLLPNPKTAALATAVPGNEPEMNTGQQYMFTDPDPYLDYGTVDPKVESQEQNSSGTTDGVVPVENRTVKVATAVNENCYELDFTGGSKGFTYGYNSISHSVSSSSLEVGVVPDGGSVGDVSYPYGGAATSVTDPGTQRAVPLTAAEREARVMRYREKRKNRKFEKTIRYASRKAYAEMRPRIKGRFAKRTDTNESSNDVVVGGHGGIFSGFGLVPTF
Raphanus sativus	RsaCOL-08	RSG03422.t1	MSSTTERVPCDFCNERAAVLFCRADAAKLCLPCDHHVHTANLLSRKHVRSQICDNCGNEPVSVRCFTDGLVLCQECDWDVHGSCSSVSDAHVRSVVEGFAGCPSALELAELWGIDLEGMKEEKKQVLLPMMMESFGMQLDSWISGSDIMQQELVVPVPKETTAFKKGGSTSCGRYKQVLCKQLEEMLKSGVVDGGNGEREGEGEGGEGTMVPERLGWRRDEEEISGGGEVNQQQPQTTSFTSLLWNAANPSDGQRQSTQIWDFNLGQSREPEDTSRVEAAAYDIKDAASFKIKKNDTCSTKAKGVKEICQDDYNQSTTSGQVSENSNHPTTFGSEKGSNSSGELHFAETIAGTSCNKTTRLVPTKADLEQLAQNRDNAMQRYKEKRKTRRYDKTIRYES…
Raphanus sativus	RsaCOL-09	RSG01422.t1	MLKQESNWAQACDTCRSAACTVYCRADSAYLCTSCDAQVHAANRLASRHERVRVCQSCERAPAAFFCKADAASLCTACDSQIHSANPLARRHQRVPILPISGSMATNHSSETTEPENIVVVGQEEEDEAEAASWLLPSSVKNCGDNNNNNNNNNNNNNNSSQSNRFSVGEEYLDLVDYSSSMDKRFIGQSNQYQQDYNVPQRSYVADGVVPLQVDVSKGHMHHEQHNYQFGFTNVSSEAYGSSNGSPIHMVSLVPESTTTSDATVSPKAATEELPNAPVQMLSPMERKARVMRYREKKKTRKFEKTIRYASRKEYAEKRPRIKGRFAKRNEVDADQGLSTMVMFDTGYGIVPSF
Raphanus sativus	RsaCOL-10	RSG31262.t1	MASRLCDSCRSAAATLYCRADAAFLCGECDGKIHTANKLASRHERVLLCQVCEQAPAHVTCEADAAALCVTCDRDIHSANPLSRRHERVPVTPFYDAPAQGGSPATTKSAASSNLFGEDADVSMEAVSWLLPNPSVKEGVVVEIPNLFADLDYSAVDPKMEASENSSGNDGVVPVQTKALFLNEDYFNFDVSASKTTFPHGYSCINQTVSSTSLEVPLVPEGGAVTTTNATPAVQLSPAEREARVLRYREKRKNRKFEKTIRYASRKAYAEVRPRIKGRFAKRTDSRVNDGGGDVGVYGGFGVVPSF
Raphanus sativus	RsaCOL-11	RSG03335.t1	MKSLANAVRAKTARACDNCSKKQAHWFCAADDAFLCQSCDTSVHSANALARRHDRVRLKNSTSPLQEAATWHQWFTRKPRTPRGSGGKRNNNSPTFHGLVPEISAEDQTDSSDVEEQLMICQVPVVDPTVVEPKIKVPMMRSDDQEVDKDNAESCLNGFLPTDMELEDFAADVETLLGRGLDTEYYTMEELGLSNTEMFKVKKDNDRDGTTMPFDLNFGFYSQNTYEEDAIKNVESSGECVEVKEEEQKNVLMLNLDYDLVISTWGGQGLPWTSGGPPDIGITGSPAVSMVGNGGGSHKKRNVGGCLPSSGVGDGGREASVSRYREKRRKRLFTKKIRYEVRKQYAEIRPRMKGRFVKRSSLAVSAGNSP
Raphanus sativus	RsaCOL-12	RSG01423.t1	MLKQESNNISNRDNNRGARACDTCRSTICTVYCHADSAYLCTSCDAQVHSANRVASRHKRVPVCESCERAPAAFMCEADDVSLCTACDSEVHSANPLARRHQRVPVVPITGNSCSSLATPHHTSVTEPEKRAVLVQDDREGKEDAKETASWVFPYSDKVNHNNNNQNNELLFSDDYLDLADYNSSMDYKFTGDYNQHQHKQDCTVPQTNYGGDRVVPLQLEETRGNLRHKQQNITYGSSGSQYNYNGSINHNANNPSMQTDFVPEPTARVTTASHQKTPKETIHQPPEPLVQMLSPMDREARVLRYREKRKRRKFEKTIRYASRKAYAERRPRINGRFAKMSETEVEDQEFNTMLMYHDTGYGIVPSFYGKNKEY
Raphanus sativus	RsaCOL-13	RSG01107.t1	MERGGEEEEGSHQQQHGICDYCESSVALVYCKADSAKLCLACDNKVHVTNQLFSKHFRSLLCDSCHDSPSSVFCDTESSVLCQNCDWQHHTSSSSLHSRRPLEGFSGCPSVTELLALVGLDDLTDKALFLPHPGGSSDQTPPQIVSLNDLVASDGSSHNYRAMDVPPLPKNRHATCGRHKDEMIRQLRELSRSEPSCMKYETLDAELDTSGFLFLEPGNDLFSSTFESQVSGLKWLEDQQADYYLYSDDNNVNRGGCTQQQEEQESSPVMVPVSTSTTTRSTHEINSLDRNSALSRYKAKKKSRSTTTRSTHEINSLDRNSALSRYKAKKKSRRYEKHIRYESRKVRAESRTRIRGRFAKSDP
Raphanus sativus	RsaCOL-14	RSG23074.t1	MGYMCDFCGEQRSMVYCRSDAACLCLSCDRSVHSANALSKRHSRTLVCERCNAQPATVRCVEERVSLCQNCDWSGHNNNNNNSSSSSSNNHKRQTISCYSGCPSSSELASIWSFCLELAGQSGCEQEMGLMNIDDDGQTNQNCNDDDKKDGAGGGSSLRPETSSAAPATSSFPKEVRVCEDDFYGNLGMDEVDLALENYEELFGTAFNTSGELFGQGGIDCLFQKHHQAAAAAAPEGGNLVQPAESNDDSFMSSKTEPIICFTSKPAHSHNISFSGVTGDSSAGDFQECGASSSMQLSGEPPWYPQTSQDNNACSQSVTRNNAVMRYKEKKKARKFDKTVRYASRKARADVRRRVKGRFVKAGEAYDYDPLTPTRSY
Raphanus sativus	RsaCOL-15	RSG09942.t1	MVYCRSDAACLCLSCDRSIHSANALSKRHSRTLVCERCNAQPATVRCVEERASLCQNCDWSGHNNNNNSSTNHHKRQTISCYSGCPSSSELASIWSFCSDLAGQSVCEQEMGMMNIDDDGQTNQNCNEDKKDVVVGSSSRPETSFAAHANSSFVKDVGVCEDDFYDNLGMDEVDLALENYEELFGTAFNTSGQLFGQCGIDSLFQKHNQAAPEGGISVQPAESNDSFMSSKTEPIICYTSKPAHSNISFSGVTGDCSAGDFQECGASTSMQLLGDPPWYPQTSSHDNNGCSYSVTRNNAVMRYKEKKKARKFDKTVRYASRKARADVRRRVKGRFIKAGEAYDYDPLTPTRSY
Raphanus sativus	RsaCOL-16	RSG40602.t1	MEPKCDYCATTQAIIYCKYDLAKLCLNCDVHVHSPNPLSRRHMRSLICDKCFSQPGIIQCLDHKVSYCQGCQWHVSNCSALGHRLQRLDPFSGCPSRTEFSRMWSSILESSVSSSVKPSIGSLPLVDPNNDMFNMSKINELDDLIGSSYSVMSQNNTYIQNLSDQSSFFSGDSKGCPDLLLKLEEGEEDLCEGLNLDNAPLNFDVGDDIICCSPQEHIESDHTLPNGLFVYKNIISVTDSNFTTDNPLEATSTGQKDCKSYQQSGPLQMNINIGLPLPTSPILFGQINPNIKGHESPVVDYQDCGMSTGFIMSDSPWESNLDVGSPQARNEAKLRYKEKKLKRTFGKQIRYASRKARADTRKRVKGRFVKAGDNYDYDPSSPTTNQ
Raphanus sativus	RsaCOL-17	RSG03894.t1	MGYMCDFCGEQRSMVYCRSDSACLCLSCDRSVQSANALSKRHSRTLVCESCNAQPANVRCVEERVSLCQNCDWSGHNNNNNNNSSSNDHKRQTISCYSGCPSSSELASIWSFCSDLPGESACEQEMGMMNIDDDDEDKKDVAVGSSSKPDENSSCYGLKDVEVCEDDFYGNLGMDEVDLALENYEELFGTAFNASGQLFGQGGIDSLFQKHHQAAAAAPERGSTVQPDESNDSFMSSKTEPIICYTSKNISFSGVTGESSAGDFQECGASSSVQLLGEPPWYPQTSSQDNNNACSHSVTRNNAVMRYKEKKKARKFDKRVRYASRKARADVRRRVKGRFVKAGEAYDYDPLTPTRSY
Raphanus sativus	RsaCOL-18	RSG13348.t1	MGYMCDFCNEQRSMVYCRSDAACLCLSCDRNVHSANALSKRHSRTLICERCNAQPASVRCSDERVSLCQNCDWSGHNNDATSRHKRQSINCYSGCPSSEELASIWSFCMDLDFSSGGQSACEQEMGLMTIDEGTGEDKTDVQNVNLDQPGTSSALAKEFGVSEDDFCGNLIMNEMDLAFEKYDELFGTAYNSSKDLFEHGGIGSLFEKHEGSKAMQQQQPAGSNAASEDSFMTCRTEPIICFSSQPAHSNISFSVVMGDSTSDCGASSMQKLSREITSQEETNASSHATTTRNNAVMRYKEKKKARKFDKRVRYVSRKERADVRRRVKGRFVKSGEAYDYDPMSPARSY
Raphanus sativus	RsaCOL-19	RSG14263.t1	MGYMCDFCGEQRSMVHCRSDAACLCLSCDRNVHSANALSKRHSRTLICERCNAQPASVRCSDERVSLCQNCDWLGHNTGANSHHKKQTINCYSGCPSSEELASIWSFCLDLDFSEGGGRSACEQGMGLMTIDEGTGEKRTGVQDGNVDQPGTSSAAQRVDRSSVPESSTLAKGVGVSEDDFCGNLIMDEMDLAFEKYDELFGTAYNSSKDLFEHGGLESLFEKHEVVLSTLFFFYQYLTNVKDVYMVLTLSLSLCSFLIQGKIMQQQPAESNAASGDSFMTCRTEPIICFSSQPAHSNISFSGATGEGNDFQDCGVSSSMQQVSREPPPWCPPTAQEISATTRNNAVIRYKEKKKARKFDKRVRYVSRKERADVRRRVKGRFVKSGEAYDYDPLSPTRSY
Raphanus sativus	RsaCOL-20	RSG28563.t1	MIPEHQEDVKRPRDCELCLNKHAVWYCASDDAFLCHVCDESVHRANQVATKHERVCLKTNEISNGVLQGTTRKPVWHSWFRRKARTPRVRCEKKLQEKVDDEKRREDPRVPEIGGETNEDDEDLTSLVPEFQGFIEMEFFLSNHDGSEETMRQFNVEHETDAMEDLCYIEEEGKTNGDEACHEQSLMSCKNEYDINPTLVITKTEENRKQRNMLLRLNYQNVIAAWDKQESPTTATWNHNEFNTSNFQLVPPGIEEKKVSNRSEREARVWRYRSKRKNRLFEKKIRYEVRKEGLGSYGAPFGGKAAFLEAWRGVMTVKGSGRRLLGAVVVSGE
Zea mays	ZmaCOL-01	AC233888.1_FGP002	MKGDEKSAGGAPAYWGLGARPCDACGAEAARLYCRADAAFLCAGCDARAHGAGSRHARVWLCEVCEHAPAAVTCRADAAALCASCDADIHSANPLASRHERLPVAPFFGELADAPKPFASSAAVPKAADDDGSNEAEAASWLLPEPDHGQKEGATTEVFFADSDPYLDLDFARSMDDIKTIGVQGGPPELDLAGAKLFYSDDSMNHSVSSSEAAVVPDAVAGAAPEVAVVCRGLEREARLMRYREKRKSRRFDKTIRYASRKAYAETRPRIKGRFAKRTPGAGADGEEPLEEHEEIYSSAAAAVAALMAPGGADADYGVVPTH*
Zea mays	ZmaCOL-02	GRMZM2G107886_P01	MIATTTTGSSAKAAAVGGKEARACDACLRRRARWYCAADDAFLCQVCDTSVHSANSLARRHERLRLRPTSPLQTPPPPTPASANRESHDEVVPAWFKRKARTPRGGRAKSDVRTLSRRLVVPHAAGGDSPDGRNDEGEFEAEEPEEEVLYRVPVFDPALAEFCSPQPLEDAAALASSCNEDGAVEDPAKTDRETPAAAPLVQFFPDGGHANFGPTDAELREFAADMEALLGYGLDDGNEESSSFCMETLGLLEPVEVGEDASRVKVETDAGSACEASGTLACALELLDPDASDEMLDIDFNYGSPQDTTTTENAASSSHTGTDGQFLQTSLSLTLNYEAIIQSWGSSPWTGGAERPHVKLDDSWPHDCTNMWVVGRGMVGHGGEDLLGTPRLGQGMDDV…
Zea mays	ZmaCOL-03	GRMZM2G012717_P01	MIATTRGSSAKAAAAVGGKAARACDGCLRRRARWYCAADDAFLCQGCDTSVHSANPLARRHERLRLCPASPLQTPPDRSAAAAATATNKRERHDEVAVPAWFGRKARTPRGGHAKSVGQVALSRRLVVPHAAGGDSDSPDERNGGEEEQLLYRVPILDPALAEFCSPPPLEDAAGLALDASVCNEDGAIEDPAKPDPAAPLAQFCPVSGHFNFGPTDAELREFAADMEALLGHGLDDGNEEDSSFYMETLGLLDPMEVGDDATQVKVETDGSSACCEASGTLACGLELDLEASDEMLDIDFDYASPQDTATDERAASSDTGADAQFLQTSLSLTLNYEAIIQSWGSSPWTGGGERPHVKLDTRWPHDYTNMWVVGGVVGHGGEDLPGTPRLGMDGGREA…
Zea mays	ZmaCOL-04	GRMZM2G038783_P01	MELHKYWGVGGRRCGSCEGAPAAVHCRTCVGGSFLCTTCDARPAHARLGHERVWMCEVCELAPAAVTCKADAAVLCAACDSDIHDANPLARRHARVPVAPIGSEAAAAAVEAMLFGTGEAAASEADEQHAAAEHAHAHAHALNLNVEAKDMKLDYLFSELDPYLSVEIPRFQHADSVVPNGAGAAVELDFTCGIGVKHSSYSSYTATSLAHSGSSSEVGVVPEAFGGSGSGGGSFELDFTRPKPQAYMPYTGTPQSHSVPSADVEVVPERGDLAAVRPVPLMGESREARLMRYREKRKNRRFEKTIRYASRKAYAETRPRIKGRFAKRADHDGDADADDAEAEAEAAVPMSYVLDFGYGVVPSF*
Zea mays	ZmaCOL-05	GRMZM2G148772_P01	MEALVGRYWGLGGRRCGACGGSPAAAHCRTCPGGAYLCGGCDAGHARAGHERVWVCEVCECAPAAVTCRADAAALCAACDADIHDANPLARRHERVPVQPIGAAADPAAEKAALLFGLAAEGKDGGDAAKVVVDASKLDLLFADDVVDPFLAQDFARFPHADSVVPNDGSNCGAAVDFDFGGGVAVAAKQPSYSSYTAASLGHSGSSSEVGLVPDVMCGRGGSVTGGVIELDFAQSKAAYLPYAATPTHSLSSLDVGAVPERSDGVMAGRLATPTPATATESREARLMRYREKRKNRRFEKTIRYASRKAYAESRPRIKGRFAKRADDNDADADLDEAAAPAPPARSQPQPQPQPSYRYVLDFAAGYGVVPTF*
Zea mays	ZmaCOL-06	GRMZM2G114137_P01	MTSAGAATGAALGARTARSCDGCMRRRARWHCPADDAFLCQTCDVSVHSANPLARRHHRVRLPSASCSSPPRDPDAPTWLHGLKRRPRTPRSKPGGSKSNKHEATPSFIAAAASSAAVPDLEAEESGSGILGGNDDHHGFLQDDDEDLLYRVPVFDPMLAEFYNPVADEGEQKPACSLLMPSLAETSPEFASGGSAEADGLSVSFHVPDMELASFAADMESLLMGVDDDGFDCLGFLDEEKPQVNADLDAIVAPAPEPEDKKRKRPEMILKLNYEGVIASWVRDGGSPWFHGERPHLDCHELWSDDFTTGSRELLGGAVTPVTGGEREARVSRYREKRRTRLFAKKIRYEVRKLNAEKRPRMKGRFVKRATLPPLPRPPPPQQQQQQKQLPRAPPHVGM…
Zea mays	ZmaCOL-07	GRMZM2G041991_P01	MSSSKHAAGAVGGKAARACDSCLRRRARWYCAADDAFLCQGCDASVHSANPLARRHERLRLRPTDPHSTTLEAGVATATWKKRQQQVAPAWSKRKARTRRPHVKSVGELLSRKLVVVPEVSPIESSEERKAEEEEEEEEGQLLYCVPTFDRALAELCSPPPPVDDPTASSCCRDDVDGAVENNTKAPPVVVAESPVQQLPDSFAGFGPTDAELREFAADMEALLGQGLDDGNELDRSFYMESLGLMAQQAEDVGRIKMEPNGIVSSRSRGEGAPGFGPTEMKPEASSAAAEVLDTDFNCCSPTVMMDNEDEDSFEQKASASNAAAAAAGTQFLKRSLDLSLNYEAIIESWGSSPWTDGQRPSVQLDDFWPHAHLTGWMAGGGRLGGEAAVTPRLGMGGG…
Zea mays	ZmaCOL-08	GRMZM2G095598_P01	MEGDEKSAGGAPAYWGLGARPCDACGAEAARLYCRADAAFLCAGCDARAHGAGSRHARVWLCEVCEHAPAAVTCRADAAALCASCDADIHSANPLARRHERLHVAPFFGALADAPKPFASAAPPKATDDDGSNEDEAASWLLPEPDHGQKEGATTEVFFADSDPYLDLDFARSMDEIKTIGVQQSGSPELDLAGTKLFYSDHSVNHSVSSSEAAVVPDAASGMAPMVAVVSRGLEREARLMRYREKRKSRRFEKTIRYASRKAYAETRPRIKGRFAKRTPGAGEDTLEEHEEMYSSAAAAVAALMAPGGADADYGVVPTY*
Zea mays	ZmaCOL-09	GRMZM2G176173_P01	MGGEGSTSPAPGGAACAVCGGAAVVYCVADAAALCSPCDAAVHAANLLASRHERVPLSMAAVPSASGAYDDLFAPDDVDAAAPAQAQGLGSPRNGSSSASFTTSGDSGAEGSSLFDFDLLSGVDLAACVTDGVAPLHHDDAAPLWAQPGLAVAWATAWSPADSAAAVVAAAAEREARVQRYREKRKNRRFHKTIRYASRKAYAEARPRIKGRFVKRAAGTSSSSSSGAGTPDDGNDATGAAAKFWLSFSDDARDGFYVDAGAYGVVPSFYRVRSEQLTS*
Zea mays	ZmaCOL-10	GRMZM2G021777_P01	MDTAAELELGLELEQKPAAGYWSVVGARPCDACAAEPARLHCRADGAFLCPGCDARAHGAGSRHARVWLCEVCEHAPAAVTCRADAAALCAACDADIHSANPLARRHERLPVAPLFGALADAPQPFPSPAFAAAAGAEAPAQGEAVAEDYGSSEAEAASWLLPEPDNSHEDSAADTFFAESDAYLGADLDFARCMDGVKAIGVPVAPPELDIGAGSFCYPEHSMNHILSSSSEVAVVPDAQAAGLPVVVVVSRGEEREARLMRYREKRKNRRFDKTIRYASRKAYAETRPRIKGRFAKRRSAEGEDEALEHEEGACFSPTGSAPAASDGVVPSFC*
Zea mays	ZmaCOL-11	GRMZM2G092363_P01	MGRSEGSTSPAAGGAACACAVCGGAAVVYCAADAAALCSPCDTAVHAANLLASRHERVPLSMVTAASGVYDDDLFAPDDIDAASSWASAPAQGQGSPQNGSSSASFTTGDSGAEGRGLFDLLSDVDFAACVTGGGGYLPDGVAPVVHHGAAPLWAQPGLAAAAWTATWSPAVVVPGAAVVAAAAAEREARVQRYREKRERRKFQKTIRYASRKAYAEARPRIKGRFVKRAAGTSSSSSSGAGTSDSIDAAAKFWLSFSDDARDGFFVDAGAYGVVPSF*
Zea mays	ZmaCOL-12	GRMZM2G042198_P01	MVPLCGFCGKQRSMIYCRSDAASLCLSCDRSVHSANALSRRHRRTLLCDRCGLQPASVRCLEDNTSLCQNCDWNGHDAASGASGHKRQAINCYSGCPSSAELSRIWSFIIDIPTVAAEPNCEDGLSMMTIDDSDVTNHHGASDDKRLLEIANTALMSDPPSPDKLKPLIGSSSGDGFDVLPLATDQPAGPVSATPKVPYARDDNKFNDGMYEDLCVDDADLTFENYEELFGTSHIRIEELFDDAGIDSYFEMKETPPFDFNEQPKIVQLQCSDVVPADCAMSNTGERADSSLCIPVRQVRSSISHPLSGLTGESSAGDHQDCGVSPILLMGEPPWYSPGPEGSLAGGSRDSALTRYKEKKKKRMFDKKIRYASRKARADVRKRVKGRFIKAGEAYDYDP…
Zea mays	ZmaCOL-13	GRMZM2G167560_P01	MVPLCGFCGKQRSMIYCRSDAASLCLSCDRSVHSANALSRRHRRTLLCDRCGLQPASVRCLEDNTSLCQNCDWNGHDAASGASGHKRQAINCYSGCPSSAELSRIWSFIIDIPTVAAEPNCEDGLSMMTIDDSDVTNHHGASDDKRLLEIANTALMSDPPSPDKLKPLIGSSSGDGFDVLPLATDQPAGPVSATPKVPYARDDNKFNDGMYEDLCVDDADLTFENYEELFGTSHIRIEELFDDAGIDSYFEMKETPPFDFNEQPKIVQLQCSDVVPADCAMSNTGERADSSLCIPVRQVRSSISHPLSGLTGESSAGDHQDCGVSPILLMGEPPWYSPGPEGSLAGGSRDSALTRYKEKKKKRMFDKKIRYASRKARADVRKRVKGRFIKAGEAYDYDP…
Zea mays	ZmaCOL-14	GRMZM2G405368_P01	MTPSVTPWIPLAPTLLLVLCTGLAALWIHHCNFMDYNFDTSVLDEDVAGRGGREGSCPPAWARACDGCRAAPSVVYCHADTAYLCASCNSRVHAANRVASRHERVRVCEACECAPAVLACRADAAALCAACDAQVHSANPLAGRHQRVPVLPLPAAAVPAASVLAEAAATAAAVAGDKDEEVDSWLLLTKDPDDDDKNHNCSSNNNNISSNTSTFYADVDEYFDLVGYSSYCDNHINSNTKQYGMQEQQLLLHKEFGDKEGSEYVVPSQVGQQQSGYHRVIGTEQAASMTPGVSAYTDSISNSISFSSSMEVGIVPDNMATTDMPSSGILLTPAGAISLFSSGPPLQMPLHLASMDREARVLRYREKKKSRKFEKTIRYATRKTYAEARPRIKGRFAKR…
Zea mays	ZmaCOL-15	GRMZM2G144346_P01	MTNAGAATGAALGARTARSCDSCMRRRARWHCPADNAFLCQSCDVSVHSANPLARRHHRVRLPSASCSSPPRDPDAPTWLHGLKRRPRTPRSKPGGSNKHEAAPSSIAAAASAAVPDLEAEAEAEAEESGSGILGDNDDDHGFQDDDENLLYCVPVFDPMLAEFYNPVADEGEQKPACLMLPLVETSPEFASGGLAEADGLSGFDVPDMDLASFAADMESLLMGVDDGFDDLGFLDEQKPQVNADVDLEAMAAPEPEREDKKRKRDGFDYLGFLDEEKPQVNADVDLEAMVAPEPEREDKKRKRTDMILKLNYEGVIASWVRDGGSPWYHGERPHLDDPYELWLEFPATGSRGLFGGTMTAVTGGEREARVSRYREKRRRRLFAKKIRYEVRKLNAEKR…
Zea mays	ZmaCOL-16	GRMZM2G013398_P04	MGALCDFCGEHRSMVYCRSDAASLCLSCDRNVHSANALSRRHTRTLLCDRCASQPAMVRCLAENASLCQNCDWNGHIAGSSSAGHKRQTINCYSGCPSSAELSRIWSFVSDIPNVAPEPNCEQGISMMSISDSGVSNQDNAAGDSILLDIASATLVSDIGTCDKLLVGSSSGAGVNLLPLATGQTETAGSVDSTPDKVPYTPDKDMFSKDSIYEDFCVDDADLAFENYEELFGTSHIQTEQLFDDAGIDIYFEMKEAPAGNSTEQSKLKQPANSNAVSADSGMSNPGVKGDSSVCTPLRQARSSLSLSFAGLTGESSAGDHQDCVVSSLLLMGEPPWQPPGPEGSIAGGSRDSALTRYKEKKMRRKFDKKIRYASRKARADVRKRVKGRFVKAGEAYDY…
Zea mays	ZmaCOL-17	GRMZM2G075562_P01	MASLCDFCGKQRSMIYCRSDAASLCLSCDRNVHSANALSRRHTRTLLCDRCGSQPASVRCLEDNASLCQNCDWNGHDAESGASGHKRQAINCYSGCPSSAELSRIWSFITDIPTVAAEPDYEDGLSMMTIDGSDVTNRHDTSDDKRLLEIANTTLMSDPPSADKLKSPTGSSSGDGFDVMTLATDQPAGPVSATPKVPNARDDDKFNDGMYEDLCVDDADLTFEDYEELFGTSHIRTEELFDDAGIDGYFELKETPPFYFNEQPKAMQIECGNVVSADCAMSNPGARADSSLCIPVRQVRSSISHSLSGLTGESSAGDHHDCGVSPMLLMGEPPWHSPGGPEGSVAGGSRDSALTRYKEKKKRRKFDKKIRYASRKARADVRKRVKGRFIKAGEAYDYD…
Zea mays	ZmaCOL-18	GRMZM2G134671_P01	MGEGDDDRRDELLGAGRDHEPEPADAEEAKKPAPGEAEAGNGAGAEAATCDYCGTAAAAVYCRADSARLCLPCDRLVHGANGVCSRHARAPLCAGCCAAGAVFRRASTSAFLCSNCDFGRHRDGGDPPLHDRCAVQPYSGCPPASDLAALLAVPLFDKPAAEDGAWWNIWEEPQVLSLEDLIVPTTPCHGFEPLLTPPSPKNRSISPDRKVNEEILRQLGELAESDGGMQASAGREEAEQAGGDQFPSWASPQYATGHGNFGTEDNHENGRWNNSEYHDLNDACKLEVTYDQAPVNSAEPCLSSFAPLSEICPSMSNGSSKEDNHQANPGIGMPMQGLPKRSGFDVVPCPDRDSVISRYKAKRKTRRFDRQVRYESRKVRADGRLRIKGRFAKANQT*

## Sheet: Sheet1
AtCOL7	magenta		BolCOL-01	CornflowerBlue		CruCOL-01	orchid	OsCOL-D	orange	RsaCOL-01	Teal	ZmaCOL-01	Crimson	BnaCOL1	star,red:red
AtCOL6	magenta		BolCOL-02	CornflowerBlue		CruCOL-02	orchid	OsCOL-K	orange	RsaCOL-02	Teal	ZmaCOL-02	Crimson	BnaCOL2	star,red:red
AtCOL8	magenta		BolCOL-03	CornflowerBlue		CruCOL-03	orchid	OsCOL-L	orange	RsaCOL-03	Teal	ZmaCOL-03	Crimson	BnaCOL3	star,red:red
AtCOL16	magenta		BolCOL-04	CornflowerBlue		CruCOL-04	orchid	OsCOL-E	orange	RsaCOL-04	Teal	ZmaCOL-04	Crimson	BnaCOL4	star,red:red
AtCOL5	magenta		BolCOL-05	CornflowerBlue		CruCOL-05	orchid	OsCOL-J	orange	RsaCOL-05	Teal	ZmaCOL-05	Crimson	BnaCOL5	star,red:red
AtCOL3	magenta		BolCOL-06	CornflowerBlue		CruCOL-06	orchid	OsCOL-C	orange	RsaCOL-06	Teal	ZmaCOL-06	Crimson	BnaCOL6	star,red:red
AtCOL4	magenta		BolCOL-07	CornflowerBlue		CruCOL-07	orchid	OsCOL-F	orange	RsaCOL-07	Teal	ZmaCOL-07	Crimson	BnaCOL7	star,red:red
AtCOL2	magenta		BolCOL-08	CornflowerBlue		CruCOL-08	orchid	OsCOL-B	orange	RsaCOL-08	Teal	ZmaCOL-08	Crimson	BnaCOL8	star,red:red
AtCOL1	magenta		BolCOL-09	CornflowerBlue		CruCOL-09	orchid	OsCOL-G	orange	RsaCOL-09	Teal	ZmaCOL-09	Crimson	BnaCOL9	star,red:red
AtCOL15	magenta		BolCOL-10	CornflowerBlue		CruCOL-10	orchid	OsCOL-M	orange	RsaCOL-10	Teal	ZmaCOL-10	Crimson	BnaCOL10	star,red:red
AtCOL14	magenta		BolCOL-11	CornflowerBlue		CruCOL-11	orchid	OsCOL-A	orange	RsaCOL-11	Teal	ZmaCOL-11	Crimson	BnaCOL11	star,red:red
AtCO	magenta		BolCOL-12	CornflowerBlue		CruCOL-12	orchid	OsCOL-N	orange	RsaCOL-12	Teal	ZmaCOL-12	Crimson	BnaCOL12	star,red:red
AtCOL11	magenta		BolCOL-13	CornflowerBlue		CruCOL-13	orchid	OsBBX23	orange	RsaCOL-13	Teal	ZmaCOL-13	Crimson	BnaCOL13	star,red:red
AtCOL12	magenta		BolCOL-14	CornflowerBlue		CruCOL-14	orchid	OsCOL-O	orange	RsaCOL-14	Teal	ZmaCOL-14	Crimson	BnaCOL14	star,red:red
AtCOL9	magenta		BolCOL-15	CornflowerBlue		CruCOL-15	orchid	OsBBX28	orange	RsaCOL-15	Teal	ZmaCOL-15	Crimson	BnaCOL15	star,red:red
AtCOL10	magenta		BolCOL-16	CornflowerBlue		CruCOL-16	orchid	OsCOL-P	orange	RsaCOL-16	Teal	ZmaCOL-16	Crimson	BnaCOL16	star,red:red
AtCOL13	magenta		BolCOL-17	CornflowerBlue						RsaCOL-17	Teal	ZmaCOL-17	Crimson	BnaCOL17	star,red:red
			BolCOL-18	CornflowerBlue						RsaCOL-18	Teal	ZmaCOL-18	Crimson	BnaCOL18	star,red:red
			BolCOL-19	CornflowerBlue						RsaCOL-19	Teal			BnaCOL19	star,red:red
			BolCOL-20	CornflowerBlue						RsaCOL-20	Teal		purple	BnaCOL20	star,red:red
			BolCOL-21	CornflowerBlue										BnaCOL21	star,red:red
			BolCOL-22	CornflowerBlue										BnaCOL22	star,red:red
			BolCOL-23	CornflowerBlue										BnaCOL23	star,red:red
			BraCOL-01	brown										BnaCOL24	star,red:red
			BraCOL-02	brown										BnaCOL25	star,red:red
			BraCOL-03	brown										BnaCOL26	star,red:red
			BraCOL-04	brown										BnaCOL27	star,red:red
			BraCOL-05	brown										BnaCOL28	star,red:red
			BraCOL-06	brown										BnaCOL29	star,red:red
			BraCOL-07	brown										BnaCOL30	star,red:red
			BraCOL-08	brown										BnaCOL31	star,red:red
			BraCOL-09	brown										BnaCOL32	star,red:red
			BraCOL-10	brown										BnaCOL33	star,red:red
			BraCOL-11	brown
			BraCOL-12	brown
			BraCOL-13	brown
			BraCOL-14	brown
			BraCOL-15	brown
			BraCOL-16	brown
			BraCOL-17	brown
			BraCOL-18	brown
			BraCOL-19	brown
			BraCOL-20	brown
			BraCOL-21	brown
			BraCOL-22	brown
			BraCOL-23	brown
			BraCOL-24	brown
			BraCOL-25	brown
