# Supplementary material for: Conservation and Divergence of the CONSTANS-Like (COL) Genes Related to Flowering and Circadian Rhythm in Brassica napus
Source: Front Plant Sci. 2021 Nov 22;12:760379. doi: 10.3389/fpls.2021.760379 (PMC8645894; doi:10.3389/fpls.2021.760379)
Supplement: Supplementary file 7 [file Table_3.XLSX]

## Sheet: Sheet1
Table S3. Primers used for gene expression analysis.
Gene	Forword Primer (5’ to 3’)	Reverse Primer (5’ to 3’)
COL3	GAAGAAGTAAATGGGATTCGGC	CAAGTGATGCATAAGAAGGCTG
COL5	AGCGATGAGAGGGTTTCTCTCTGTC	CAATATCCTTAGCCAATGCAGAA
COL11	AAGAGGAGGACGAGATTGTTTT	CTGTCGTTGCAGAAGAAAGAAA
COL12	GAGAGAGTTCGCTTGAAAACGGCTA	CATTACCCATTGGATTCAGCACC
COL15	CTTGCGACACACGAATCCACTCATA	GCGACGGCGGAGTCGAAGAACGA
COL16	CTTCTTGGTTGTTGCCTACTTC	CTGAGGTACGTTGTAGTCTTGT
COL23	CGGAAAAATCCACTCAGCTAAC	CAGAAGGAGCGTCGTAGAAAG
COL30	ACGCACGCCGCCGTGAACTTTCTCG	GATCCGGGAACAGGTACTGCTGAC
COL33	AATAGAGAGAACAACAGAGGGGCAC	GGTTTGCGGAGTGAACCTCTAAAT
