# Supplementary material for: Conservation and Divergence of the CONSTANS-Like (COL) Genes Related to Flowering and Circadian Rhythm in Brassica napus
Source: Front Plant Sci. 2021 Nov 22;12:760379. doi: 10.3389/fpls.2021.760379 (PMC8645894; doi:10.3389/fpls.2021.760379)
Supplement: Supplementary file 8 [file Table_4.XLSX]

## Sheet: BP
Table S4. GO annotation of COL genes in B. napus
Type	GO_Name	GO_ID	Genes Of Selected Set In GO term
Biological Process	regulation of response to stimulus	GO:0048583	BnaCOL29,BnaCOL9,BnaCOL5,BnaCOL6,BnaCOL23,BnaCOL21,
Biological Process	cellular response to stimulus	GO:0051716	BnaCOL6,BnaCOL23,BnaCOL17,BnaCOL33,
Biological Process	signaling	GO:0023052	BnaCOL6,BnaCOL23,BnaCOL17,BnaCOL33,
Biological Process	red or far-red light signaling pathway	GO:0010017	BnaCOL6,BnaCOL23,BnaCOL17,BnaCOL33,
Biological Process	negative regulation of multicellular organismal process	GO:0051241	BnaCOL29,BnaCOL9,BnaCOL5,BnaCOL21,
Biological Process	cellular response to abiotic stimulus	GO:0071214	BnaCOL6,BnaCOL23,BnaCOL17,BnaCOL33,
Biological Process	cellular response to radiation	GO:0071478	BnaCOL6,BnaCOL23,BnaCOL17,BnaCOL33,
Biological Process	cellular response to light stimulus	GO:0071482	BnaCOL6,BnaCOL23,BnaCOL17,BnaCOL33,
Biological Process	cellular response to red or far red light	GO:0071489	BnaCOL6,BnaCOL23,BnaCOL17,BnaCOL33,
Biological Process	cellular response to environmental stimulus	GO:0104004	BnaCOL6,BnaCOL23,BnaCOL17,BnaCOL33,
Biological Process	negative regulation of reproductive process	GO:2000242	BnaCOL29,BnaCOL9,BnaCOL5,BnaCOL21,
Biological Process	rhythmic process	GO:0048511	BnaCOL29,BnaCOL9,BnaCOL5,BnaCOL21,
Biological Process	regulation of photoperiodism, flowering	GO:2000028	BnaCOL29,BnaCOL9,BnaCOL5,BnaCOL21,
Biological Process	negative regulation of biological process	GO:0048519	BnaCOL29,BnaCOL9,BnaCOL5,BnaCOL21,
Biological Process	negative regulation of developmental process	GO:0051093	BnaCOL29,BnaCOL9,BnaCOL5,BnaCOL21,
Biological Process	response to red or far red light	GO:0009639	BnaCOL6,BnaCOL23,BnaCOL17,BnaCOL33,
Biological Process	photoperiodism	GO:0009648	BnaCOL29,BnaCOL9,BnaCOL5,BnaCOL21,
Biological Process	long-day photoperiodism	GO:0048571	BnaCOL29,BnaCOL9,BnaCOL5,BnaCOL21,
Biological Process	photoperiodism, flowering	GO:0048573	BnaCOL29,BnaCOL9,BnaCOL5,BnaCOL21,
Biological Process	long-day photoperiodism, flowering	GO:0048574	BnaCOL29,BnaCOL9,BnaCOL5,BnaCOL21,
Biological Process	negative regulation of long-day photoperiodism, flowering	GO:0048579	BnaCOL29,BnaCOL9,BnaCOL5,BnaCOL21,
Biological Process	negative regulation of post-embryonic development	GO:0048581	BnaCOL29,BnaCOL9,BnaCOL5,BnaCOL21,
Biological Process	circadian rhythm	GO:0007623	BnaCOL29,BnaCOL9,BnaCOL5,BnaCOL21,
Biological Process	negative regulation of response to stimulus	GO:0048585	BnaCOL29,BnaCOL9,BnaCOL5,BnaCOL21,
Biological Process	regulation of long-day photoperiodism, flowering	GO:0048586	BnaCOL29,BnaCOL9,BnaCOL5,BnaCOL21,
Biological Process	cell communication	GO:0007154	BnaCOL6,BnaCOL23,BnaCOL17,BnaCOL33,
Biological Process	vegetative to reproductive phase transition of meristem	GO:0010228	BnaCOL29,BnaCOL9,BnaCOL5,BnaCOL21,
Biological Process	signal transduction	GO:0007165	BnaCOL6,BnaCOL23,BnaCOL17,BnaCOL33,
Biological Process	far-red light signaling pathway	GO:0010018	BnaCOL17,BnaCOL33,
Biological Process	cellular response to red light	GO:0071491	BnaCOL6,BnaCOL23,
Biological Process	cellular response to far red light	GO:0071490	BnaCOL17,BnaCOL33,
Biological Process	regulation of photomorphogenesis	GO:0010099	BnaCOL6,BnaCOL23,
Biological Process	regulation of response to red or far red light	GO:2000030	BnaCOL6,BnaCOL23,
Biological Process	response to red light	GO:0010114	BnaCOL6,BnaCOL23,
Biological Process	photomorphogenesis	GO:0009640	BnaCOL6,BnaCOL23,
Biological Process	red light signaling pathway	GO:0010161	BnaCOL6,BnaCOL23,
Biological Process	response to far red light	GO:0010218	BnaCOL17,BnaCOL33,
Biological Process	organelle organization	GO:0006996	BnaCOL2,BnaCOL18,BnaCOL19,BnaCOL16,BnaCOL17,BnaCOL32,BnaCOL33,
Biological Process	cellular component organization or biogenesis	GO:0071840	BnaCOL2,BnaCOL18,BnaCOL19,BnaCOL16,BnaCOL17,BnaCOL32,BnaCOL33,
Biological Process	cellular component organization	GO:0016043	BnaCOL2,BnaCOL18,BnaCOL19,BnaCOL16,BnaCOL17,BnaCOL32,BnaCOL33,
Biological Process	plastid organization	GO:0009657	BnaCOL2,BnaCOL18,BnaCOL19,BnaCOL16,BnaCOL17,BnaCOL32,BnaCOL33,
Biological Process	chloroplast organization	GO:0009658	BnaCOL2,BnaCOL18,BnaCOL19,BnaCOL16,BnaCOL17,BnaCOL32,BnaCOL33,
Biological Process	cellular process	GO:0009987	BnaCOL2,BnaCOL29,BnaCOL27,BnaCOL28,BnaCOL9,BnaCOL5,BnaCOL6,BnaCOL26,BnaCOL23,BnaCOL24,BnaCOL21,BnaCOL22,BnaCOL20,BnaCOL18,BnaCOL19,BnaCOL16,BnaCOL17,BnaCOL14,BnaCOL15,BnaCOL12,BnaCOL10,BnaCOL32,BnaCOL11,BnaCOL33,
Biological Process	reproduction	GO:0000003	BnaCOL2,BnaCOL29,BnaCOL9,BnaCOL8,BnaCOL5,BnaCOL6,BnaCOL23,BnaCOL21,BnaCOL20,BnaCOL18,BnaCOL19,BnaCOL16,BnaCOL17,BnaCOL15,BnaCOL13,BnaCOL32,BnaCOL33,BnaCOL30,BnaCOL31,
Biological Process	RNA biosynthetic process	GO:0032774	BnaCOL2,BnaCOL29,BnaCOL27,BnaCOL28,BnaCOL9,BnaCOL5,BnaCOL6,BnaCOL26,BnaCOL23,BnaCOL24,BnaCOL21,BnaCOL22,BnaCOL20,BnaCOL18,BnaCOL19,BnaCOL16,BnaCOL17,BnaCOL14,BnaCOL15,BnaCOL12,BnaCOL10,BnaCOL32,BnaCOL11,BnaCOL33,
Biological Process	reproductive system development	GO:0061458	BnaCOL2,BnaCOL29,BnaCOL9,BnaCOL8,BnaCOL5,BnaCOL6,BnaCOL23,BnaCOL21,BnaCOL20,BnaCOL18,BnaCOL19,BnaCOL16,BnaCOL17,BnaCOL15,BnaCOL13,BnaCOL32,BnaCOL33,BnaCOL30,BnaCOL31,
Biological Process	regulation of nucleobase-containing compound metabolic process	GO:0019219	BnaCOL2,BnaCOL29,BnaCOL27,BnaCOL28,BnaCOL9,BnaCOL5,BnaCOL6,BnaCOL26,BnaCOL23,BnaCOL24,BnaCOL21,BnaCOL22,BnaCOL20,BnaCOL18,BnaCOL19,BnaCOL16,BnaCOL17,BnaCOL14,BnaCOL15,BnaCOL12,BnaCOL10,BnaCOL32,BnaCOL11,BnaCOL33,
Biological Process	organic substance biosynthetic process	GO:1901576	BnaCOL2,BnaCOL29,BnaCOL27,BnaCOL28,BnaCOL9,BnaCOL5,BnaCOL6,BnaCOL26,BnaCOL23,BnaCOL24,BnaCOL21,BnaCOL22,BnaCOL20,BnaCOL18,BnaCOL19,BnaCOL16,BnaCOL17,BnaCOL14,BnaCOL15,BnaCOL12,BnaCOL10,BnaCOL32,BnaCOL11,BnaCOL33,
Biological Process	regulation of metabolic process	GO:0019222	BnaCOL2,BnaCOL29,BnaCOL27,BnaCOL28,BnaCOL9,BnaCOL5,BnaCOL6,BnaCOL26,BnaCOL23,BnaCOL24,BnaCOL21,BnaCOL22,BnaCOL20,BnaCOL18,BnaCOL19,BnaCOL16,BnaCOL17,BnaCOL14,BnaCOL15,BnaCOL12,BnaCOL10,BnaCOL32,BnaCOL11,BnaCOL33,
Biological Process	organic substance metabolic process	GO:0071704	BnaCOL2,BnaCOL29,BnaCOL27,BnaCOL28,BnaCOL9,BnaCOL5,BnaCOL6,BnaCOL26,BnaCOL23,BnaCOL24,BnaCOL21,BnaCOL22,BnaCOL20,BnaCOL18,BnaCOL19,BnaCOL16,BnaCOL17,BnaCOL14,BnaCOL15,BnaCOL12,BnaCOL10,BnaCOL32,BnaCOL11,BnaCOL33,
Biological Process	regulation of multicellular organismal process	GO:0051239	BnaCOL2,BnaCOL29,BnaCOL9,BnaCOL8,BnaCOL5,BnaCOL6,BnaCOL23,BnaCOL21,BnaCOL20,BnaCOL18,BnaCOL19,BnaCOL16,BnaCOL17,BnaCOL15,BnaCOL13,BnaCOL32,BnaCOL33,BnaCOL30,BnaCOL31,
Biological Process	organic cyclic compound metabolic process	GO:1901360	BnaCOL2,BnaCOL29,BnaCOL27,BnaCOL28,BnaCOL9,BnaCOL5,BnaCOL6,BnaCOL26,BnaCOL23,BnaCOL24,BnaCOL21,BnaCOL22,BnaCOL20,BnaCOL18,BnaCOL19,BnaCOL16,BnaCOL17,BnaCOL14,BnaCOL15,BnaCOL12,BnaCOL10,BnaCOL32,BnaCOL11,BnaCOL33,
Biological Process	organic cyclic compound biosynthetic process	GO:1901362	BnaCOL2,BnaCOL29,BnaCOL27,BnaCOL28,BnaCOL9,BnaCOL5,BnaCOL6,BnaCOL26,BnaCOL23,BnaCOL24,BnaCOL21,BnaCOL22,BnaCOL20,BnaCOL18,BnaCOL19,BnaCOL16,BnaCOL17,BnaCOL14,BnaCOL15,BnaCOL12,BnaCOL10,BnaCOL32,BnaCOL11,BnaCOL33,
Biological Process	regulation of RNA metabolic process	GO:0051252	BnaCOL2,BnaCOL29,BnaCOL27,BnaCOL28,BnaCOL9,BnaCOL5,BnaCOL6,BnaCOL26,BnaCOL23,BnaCOL24,BnaCOL21,BnaCOL22,BnaCOL20,BnaCOL18,BnaCOL19,BnaCOL16,BnaCOL17,BnaCOL14,BnaCOL15,BnaCOL12,BnaCOL10,BnaCOL32,BnaCOL11,BnaCOL33,
Biological Process	regulation of macromolecule biosynthetic process	GO:0010556	BnaCOL2,BnaCOL29,BnaCOL27,BnaCOL28,BnaCOL9,BnaCOL5,BnaCOL6,BnaCOL26,BnaCOL23,BnaCOL24,BnaCOL21,BnaCOL22,BnaCOL20,BnaCOL18,BnaCOL19,BnaCOL16,BnaCOL17,BnaCOL14,BnaCOL15,BnaCOL12,BnaCOL10,BnaCOL32,BnaCOL11,BnaCOL33,
Biological Process	post-embryonic development	GO:0009791	BnaCOL2,BnaCOL29,BnaCOL9,BnaCOL8,BnaCOL5,BnaCOL6,BnaCOL23,BnaCOL21,BnaCOL20,BnaCOL18,BnaCOL19,BnaCOL16,BnaCOL17,BnaCOL15,BnaCOL13,BnaCOL32,BnaCOL33,BnaCOL30,BnaCOL31,
Biological Process	cellular aromatic compound metabolic process	GO:0006725	BnaCOL2,BnaCOL29,BnaCOL27,BnaCOL28,BnaCOL9,BnaCOL5,BnaCOL6,BnaCOL26,BnaCOL23,BnaCOL24,BnaCOL21,BnaCOL22,BnaCOL20,BnaCOL18,BnaCOL19,BnaCOL16,BnaCOL17,BnaCOL14,BnaCOL15,BnaCOL12,BnaCOL10,BnaCOL32,BnaCOL11,BnaCOL33,
Biological Process	cellular nitrogen compound metabolic process	GO:0034641	BnaCOL2,BnaCOL29,BnaCOL27,BnaCOL28,BnaCOL9,BnaCOL5,BnaCOL6,BnaCOL26,BnaCOL23,BnaCOL24,BnaCOL21,BnaCOL22,BnaCOL20,BnaCOL18,BnaCOL19,BnaCOL16,BnaCOL17,BnaCOL14,BnaCOL15,BnaCOL12,BnaCOL10,BnaCOL32,BnaCOL11,BnaCOL33,
Biological Process	cellular macromolecule biosynthetic process	GO:0034645	BnaCOL2,BnaCOL29,BnaCOL27,BnaCOL28,BnaCOL9,BnaCOL5,BnaCOL6,BnaCOL26,BnaCOL23,BnaCOL24,BnaCOL21,BnaCOL22,BnaCOL20,BnaCOL18,BnaCOL19,BnaCOL16,BnaCOL17,BnaCOL14,BnaCOL15,BnaCOL12,BnaCOL10,BnaCOL32,BnaCOL11,BnaCOL33,
Biological Process	regulation of cellular metabolic process	GO:0031323	BnaCOL2,BnaCOL29,BnaCOL27,BnaCOL28,BnaCOL9,BnaCOL5,BnaCOL6,BnaCOL26,BnaCOL23,BnaCOL24,BnaCOL21,BnaCOL22,BnaCOL20,BnaCOL18,BnaCOL19,BnaCOL16,BnaCOL17,BnaCOL14,BnaCOL15,BnaCOL12,BnaCOL10,BnaCOL32,BnaCOL11,BnaCOL33,
Biological Process	system development	GO:0048731	BnaCOL2,BnaCOL29,BnaCOL9,BnaCOL8,BnaCOL5,BnaCOL6,BnaCOL23,BnaCOL21,BnaCOL20,BnaCOL18,BnaCOL19,BnaCOL16,BnaCOL17,BnaCOL15,BnaCOL13,BnaCOL32,BnaCOL33,BnaCOL30,BnaCOL31,
Biological Process	nucleobase-containing compound biosynthetic process	GO:0034654	BnaCOL2,BnaCOL29,BnaCOL27,BnaCOL28,BnaCOL9,BnaCOL5,BnaCOL6,BnaCOL26,BnaCOL23,BnaCOL24,BnaCOL21,BnaCOL22,BnaCOL20,BnaCOL18,BnaCOL19,BnaCOL16,BnaCOL17,BnaCOL14,BnaCOL15,BnaCOL12,BnaCOL10,BnaCOL32,BnaCOL11,BnaCOL33,
Biological Process	regulation of cellular biosynthetic process	GO:0031326	BnaCOL2,BnaCOL29,BnaCOL27,BnaCOL28,BnaCOL9,BnaCOL5,BnaCOL6,BnaCOL26,BnaCOL23,BnaCOL24,BnaCOL21,BnaCOL22,BnaCOL20,BnaCOL18,BnaCOL19,BnaCOL16,BnaCOL17,BnaCOL14,BnaCOL15,BnaCOL12,BnaCOL10,BnaCOL32,BnaCOL11,BnaCOL33,
Biological Process	regulation of macromolecule metabolic process	GO:0060255	BnaCOL2,BnaCOL29,BnaCOL27,BnaCOL28,BnaCOL9,BnaCOL5,BnaCOL6,BnaCOL26,BnaCOL23,BnaCOL24,BnaCOL21,BnaCOL22,BnaCOL20,BnaCOL18,BnaCOL19,BnaCOL16,BnaCOL17,BnaCOL14,BnaCOL15,BnaCOL12,BnaCOL10,BnaCOL32,BnaCOL11,BnaCOL33,
Biological Process	biosynthetic process	GO:0009058	BnaCOL2,BnaCOL29,BnaCOL27,BnaCOL28,BnaCOL9,BnaCOL5,BnaCOL6,BnaCOL26,BnaCOL23,BnaCOL24,BnaCOL21,BnaCOL22,BnaCOL20,BnaCOL18,BnaCOL19,BnaCOL16,BnaCOL17,BnaCOL14,BnaCOL15,BnaCOL12,BnaCOL10,BnaCOL32,BnaCOL11,BnaCOL33,
Biological Process	response to radiation	GO:0009314	BnaCOL2,BnaCOL29,BnaCOL9,BnaCOL8,BnaCOL5,BnaCOL6,BnaCOL23,BnaCOL21,BnaCOL20,BnaCOL18,BnaCOL19,BnaCOL16,BnaCOL17,BnaCOL15,BnaCOL13,BnaCOL32,BnaCOL33,BnaCOL30,BnaCOL31,
Biological Process	macromolecule biosynthetic process	GO:0009059	BnaCOL2,BnaCOL29,BnaCOL27,BnaCOL28,BnaCOL9,BnaCOL5,BnaCOL6,BnaCOL26,BnaCOL23,BnaCOL24,BnaCOL21,BnaCOL22,BnaCOL20,BnaCOL18,BnaCOL19,BnaCOL16,BnaCOL17,BnaCOL14,BnaCOL15,BnaCOL12,BnaCOL10,BnaCOL32,BnaCOL11,BnaCOL33,
Biological Process	regulation of biological process	GO:0050789	BnaCOL2,BnaCOL29,BnaCOL27,BnaCOL28,BnaCOL9,BnaCOL8,BnaCOL5,BnaCOL6,BnaCOL26,BnaCOL23,BnaCOL24,BnaCOL21,BnaCOL22,BnaCOL20,BnaCOL18,BnaCOL19,BnaCOL16,BnaCOL17,BnaCOL14,BnaCOL15,BnaCOL12,BnaCOL13,BnaCOL10,BnaCOL32,BnaCOL11,BnaCOL33,BnaCOL30,BnaCOL31,
Biological Process	regulation of developmental process	GO:0050793	BnaCOL2,BnaCOL29,BnaCOL9,BnaCOL8,BnaCOL5,BnaCOL6,BnaCOL23,BnaCOL21,BnaCOL20,BnaCOL18,BnaCOL19,BnaCOL16,BnaCOL17,BnaCOL15,BnaCOL13,BnaCOL32,BnaCOL33,BnaCOL30,BnaCOL31,
Biological Process	regulation of cellular process	GO:0050794	BnaCOL2,BnaCOL29,BnaCOL27,BnaCOL28,BnaCOL9,BnaCOL5,BnaCOL6,BnaCOL26,BnaCOL23,BnaCOL24,BnaCOL21,BnaCOL22,BnaCOL20,BnaCOL18,BnaCOL19,BnaCOL16,BnaCOL17,BnaCOL14,BnaCOL15,BnaCOL12,BnaCOL10,BnaCOL32,BnaCOL11,BnaCOL33,
Biological Process	multicellular organism development	GO:0007275	BnaCOL2,BnaCOL29,BnaCOL9,BnaCOL8,BnaCOL5,BnaCOL6,BnaCOL23,BnaCOL21,BnaCOL20,BnaCOL18,BnaCOL19,BnaCOL16,BnaCOL17,BnaCOL15,BnaCOL13,BnaCOL32,BnaCOL33,BnaCOL30,BnaCOL31,
Biological Process	regulation of reproductive process	GO:2000241	BnaCOL2,BnaCOL29,BnaCOL9,BnaCOL8,BnaCOL5,BnaCOL6,BnaCOL23,BnaCOL21,BnaCOL20,BnaCOL18,BnaCOL19,BnaCOL16,BnaCOL17,BnaCOL15,BnaCOL13,BnaCOL32,BnaCOL33,BnaCOL30,BnaCOL31,
Biological Process	nucleic acid-templated transcription	GO:0097659	BnaCOL2,BnaCOL29,BnaCOL27,BnaCOL28,BnaCOL9,BnaCOL5,BnaCOL6,BnaCOL26,BnaCOL23,BnaCOL24,BnaCOL21,BnaCOL22,BnaCOL20,BnaCOL18,BnaCOL19,BnaCOL16,BnaCOL17,BnaCOL14,BnaCOL15,BnaCOL12,BnaCOL10,BnaCOL32,BnaCOL11,BnaCOL33,
Biological Process	regulation of multicellular organismal development	GO:2000026	BnaCOL2,BnaCOL29,BnaCOL9,BnaCOL8,BnaCOL5,BnaCOL6,BnaCOL23,BnaCOL21,BnaCOL20,BnaCOL18,BnaCOL19,BnaCOL16,BnaCOL17,BnaCOL15,BnaCOL13,BnaCOL32,BnaCOL33,BnaCOL30,BnaCOL31,
Biological Process	reproductive process	GO:0022414	BnaCOL2,BnaCOL29,BnaCOL9,BnaCOL8,BnaCOL5,BnaCOL6,BnaCOL23,BnaCOL21,BnaCOL20,BnaCOL18,BnaCOL19,BnaCOL16,BnaCOL17,BnaCOL15,BnaCOL13,BnaCOL32,BnaCOL33,BnaCOL30,BnaCOL31,
Biological Process	regulation of nucleic acid-templated transcription	GO:1903506	BnaCOL2,BnaCOL29,BnaCOL27,BnaCOL28,BnaCOL9,BnaCOL5,BnaCOL6,BnaCOL26,BnaCOL23,BnaCOL24,BnaCOL21,BnaCOL22,BnaCOL20,BnaCOL18,BnaCOL19,BnaCOL16,BnaCOL17,BnaCOL14,BnaCOL15,BnaCOL12,BnaCOL10,BnaCOL32,BnaCOL11,BnaCOL33,
Biological Process	heterocycle metabolic process	GO:0046483	BnaCOL2,BnaCOL29,BnaCOL27,BnaCOL28,BnaCOL9,BnaCOL5,BnaCOL6,BnaCOL26,BnaCOL23,BnaCOL24,BnaCOL21,BnaCOL22,BnaCOL20,BnaCOL18,BnaCOL19,BnaCOL16,BnaCOL17,BnaCOL14,BnaCOL15,BnaCOL12,BnaCOL10,BnaCOL32,BnaCOL11,BnaCOL33,
Biological Process	nitrogen compound metabolic process	GO:0006807	BnaCOL2,BnaCOL29,BnaCOL27,BnaCOL28,BnaCOL9,BnaCOL5,BnaCOL6,BnaCOL26,BnaCOL23,BnaCOL24,BnaCOL21,BnaCOL22,BnaCOL20,BnaCOL18,BnaCOL19,BnaCOL16,BnaCOL17,BnaCOL14,BnaCOL15,BnaCOL12,BnaCOL10,BnaCOL32,BnaCOL11,BnaCOL33,
Biological Process	response to abiotic stimulus	GO:0009628	BnaCOL2,BnaCOL29,BnaCOL9,BnaCOL8,BnaCOL5,BnaCOL6,BnaCOL23,BnaCOL21,BnaCOL20,BnaCOL18,BnaCOL19,BnaCOL16,BnaCOL17,BnaCOL15,BnaCOL13,BnaCOL32,BnaCOL33,BnaCOL30,BnaCOL31,
Biological Process	regulation of biosynthetic process	GO:0009889	BnaCOL2,BnaCOL29,BnaCOL27,BnaCOL28,BnaCOL9,BnaCOL5,BnaCOL6,BnaCOL26,BnaCOL23,BnaCOL24,BnaCOL21,BnaCOL22,BnaCOL20,BnaCOL18,BnaCOL19,BnaCOL16,BnaCOL17,BnaCOL14,BnaCOL15,BnaCOL12,BnaCOL10,BnaCOL32,BnaCOL11,BnaCOL33,
Biological Process	macromolecule metabolic process	GO:0043170	BnaCOL2,BnaCOL29,BnaCOL27,BnaCOL28,BnaCOL9,BnaCOL5,BnaCOL6,BnaCOL26,BnaCOL23,BnaCOL24,BnaCOL21,BnaCOL22,BnaCOL20,BnaCOL18,BnaCOL19,BnaCOL16,BnaCOL17,BnaCOL14,BnaCOL15,BnaCOL12,BnaCOL10,BnaCOL32,BnaCOL11,BnaCOL33,
Biological Process	flower development	GO:0009908	BnaCOL2,BnaCOL8,BnaCOL6,BnaCOL23,BnaCOL20,BnaCOL18,BnaCOL19,BnaCOL16,BnaCOL17,BnaCOL15,BnaCOL13,BnaCOL32,BnaCOL33,BnaCOL30,BnaCOL31,
Biological Process	regulation of flower development	GO:0009909	BnaCOL2,BnaCOL8,BnaCOL6,BnaCOL23,BnaCOL20,BnaCOL18,BnaCOL19,BnaCOL16,BnaCOL17,BnaCOL15,BnaCOL13,BnaCOL32,BnaCOL33,BnaCOL30,BnaCOL31,
Biological Process	developmental process involved in reproduction	GO:0003006	BnaCOL2,BnaCOL29,BnaCOL9,BnaCOL8,BnaCOL5,BnaCOL6,BnaCOL23,BnaCOL21,BnaCOL20,BnaCOL18,BnaCOL19,BnaCOL16,BnaCOL17,BnaCOL15,BnaCOL13,BnaCOL32,BnaCOL33,BnaCOL30,BnaCOL31,
Biological Process	regulation of shoot system development	GO:0048831	BnaCOL2,BnaCOL8,BnaCOL6,BnaCOL23,BnaCOL20,BnaCOL18,BnaCOL19,BnaCOL16,BnaCOL17,BnaCOL15,BnaCOL13,BnaCOL32,BnaCOL33,BnaCOL30,BnaCOL31,
Biological Process	nucleic acid metabolic process	GO:0090304	BnaCOL2,BnaCOL29,BnaCOL27,BnaCOL28,BnaCOL9,BnaCOL5,BnaCOL6,BnaCOL26,BnaCOL23,BnaCOL24,BnaCOL21,BnaCOL22,BnaCOL20,BnaCOL18,BnaCOL19,BnaCOL16,BnaCOL17,BnaCOL14,BnaCOL15,BnaCOL12,BnaCOL10,BnaCOL32,BnaCOL11,BnaCOL33,
Biological Process	regulation of post-embryonic development	GO:0048580	BnaCOL2,BnaCOL29,BnaCOL9,BnaCOL8,BnaCOL5,BnaCOL6,BnaCOL23,BnaCOL21,BnaCOL20,BnaCOL18,BnaCOL19,BnaCOL16,BnaCOL17,BnaCOL15,BnaCOL13,BnaCOL32,BnaCOL33,BnaCOL30,BnaCOL31,
Biological Process	RNA metabolic process	GO:0016070	BnaCOL2,BnaCOL29,BnaCOL27,BnaCOL28,BnaCOL9,BnaCOL5,BnaCOL6,BnaCOL26,BnaCOL23,BnaCOL24,BnaCOL21,BnaCOL22,BnaCOL20,BnaCOL18,BnaCOL19,BnaCOL16,BnaCOL17,BnaCOL14,BnaCOL15,BnaCOL12,BnaCOL10,BnaCOL32,BnaCOL11,BnaCOL33,
Biological Process	reproductive shoot system development	GO:0090567	BnaCOL2,BnaCOL8,BnaCOL6,BnaCOL23,BnaCOL20,BnaCOL18,BnaCOL19,BnaCOL16,BnaCOL17,BnaCOL15,BnaCOL13,BnaCOL32,BnaCOL33,BnaCOL30,BnaCOL31,
Biological Process	response to light stimulus	GO:0009416	BnaCOL2,BnaCOL29,BnaCOL9,BnaCOL8,BnaCOL5,BnaCOL6,BnaCOL23,BnaCOL21,BnaCOL20,BnaCOL18,BnaCOL19,BnaCOL16,BnaCOL17,BnaCOL15,BnaCOL13,BnaCOL32,BnaCOL33,BnaCOL30,BnaCOL31,
Biological Process	cellular metabolic process	GO:0044237	BnaCOL2,BnaCOL29,BnaCOL27,BnaCOL28,BnaCOL9,BnaCOL5,BnaCOL6,BnaCOL26,BnaCOL23,BnaCOL24,BnaCOL21,BnaCOL22,BnaCOL20,BnaCOL18,BnaCOL19,BnaCOL16,BnaCOL17,BnaCOL14,BnaCOL15,BnaCOL12,BnaCOL10,BnaCOL32,BnaCOL11,BnaCOL33,
Biological Process	primary metabolic process	GO:0044238	BnaCOL2,BnaCOL29,BnaCOL27,BnaCOL28,BnaCOL9,BnaCOL5,BnaCOL6,BnaCOL26,BnaCOL23,BnaCOL24,BnaCOL21,BnaCOL22,BnaCOL20,BnaCOL18,BnaCOL19,BnaCOL16,BnaCOL17,BnaCOL14,BnaCOL15,BnaCOL12,BnaCOL10,BnaCOL32,BnaCOL11,BnaCOL33,
Biological Process	transcription, DNA-templated	GO:0006351	BnaCOL2,BnaCOL29,BnaCOL27,BnaCOL28,BnaCOL9,BnaCOL5,BnaCOL6,BnaCOL26,BnaCOL23,BnaCOL24,BnaCOL21,BnaCOL22,BnaCOL20,BnaCOL18,BnaCOL19,BnaCOL16,BnaCOL17,BnaCOL14,BnaCOL15,BnaCOL12,BnaCOL10,BnaCOL32,BnaCOL11,BnaCOL33,
Biological Process	response to stimulus	GO:0050896	BnaCOL2,BnaCOL29,BnaCOL9,BnaCOL8,BnaCOL5,BnaCOL6,BnaCOL23,BnaCOL21,BnaCOL20,BnaCOL18,BnaCOL19,BnaCOL16,BnaCOL17,BnaCOL15,BnaCOL13,BnaCOL32,BnaCOL33,BnaCOL30,BnaCOL31,
Biological Process	heterocycle biosynthetic process	GO:0018130	BnaCOL2,BnaCOL29,BnaCOL27,BnaCOL28,BnaCOL9,BnaCOL5,BnaCOL6,BnaCOL26,BnaCOL23,BnaCOL24,BnaCOL21,BnaCOL22,BnaCOL20,BnaCOL18,BnaCOL19,BnaCOL16,BnaCOL17,BnaCOL14,BnaCOL15,BnaCOL12,BnaCOL10,BnaCOL32,BnaCOL11,BnaCOL33,
Biological Process	regulation of transcription, DNA-templated	GO:0006355	BnaCOL2,BnaCOL29,BnaCOL27,BnaCOL28,BnaCOL9,BnaCOL5,BnaCOL6,BnaCOL26,BnaCOL23,BnaCOL24,BnaCOL21,BnaCOL22,BnaCOL20,BnaCOL18,BnaCOL19,BnaCOL16,BnaCOL17,BnaCOL14,BnaCOL15,BnaCOL12,BnaCOL10,BnaCOL32,BnaCOL11,BnaCOL33,
Biological Process	biological_process	GO:0008150	BnaCOL2,BnaCOL29,BnaCOL27,BnaCOL28,BnaCOL9,BnaCOL8,BnaCOL5,BnaCOL6,BnaCOL26,BnaCOL23,BnaCOL24,BnaCOL21,BnaCOL22,BnaCOL20,BnaCOL18,BnaCOL19,BnaCOL16,BnaCOL17,BnaCOL14,BnaCOL15,BnaCOL12,BnaCOL13,BnaCOL10,BnaCOL32,BnaCOL11,BnaCOL33,BnaCOL30,BnaCOL31,
Biological Process	anatomical structure development	GO:0048856	BnaCOL2,BnaCOL29,BnaCOL9,BnaCOL8,BnaCOL5,BnaCOL6,BnaCOL23,BnaCOL21,BnaCOL20,BnaCOL18,BnaCOL19,BnaCOL16,BnaCOL17,BnaCOL15,BnaCOL13,BnaCOL32,BnaCOL33,BnaCOL30,BnaCOL31,
Biological Process	metabolic process	GO:0008152	BnaCOL2,BnaCOL29,BnaCOL27,BnaCOL28,BnaCOL9,BnaCOL5,BnaCOL6,BnaCOL26,BnaCOL23,BnaCOL24,BnaCOL21,BnaCOL22,BnaCOL20,BnaCOL18,BnaCOL19,BnaCOL16,BnaCOL17,BnaCOL14,BnaCOL15,BnaCOL12,BnaCOL10,BnaCOL32,BnaCOL11,BnaCOL33,
Biological Process	cellular biosynthetic process	GO:0044249	BnaCOL2,BnaCOL29,BnaCOL27,BnaCOL28,BnaCOL9,BnaCOL5,BnaCOL6,BnaCOL26,BnaCOL23,BnaCOL24,BnaCOL21,BnaCOL22,BnaCOL20,BnaCOL18,BnaCOL19,BnaCOL16,BnaCOL17,BnaCOL14,BnaCOL15,BnaCOL12,BnaCOL10,BnaCOL32,BnaCOL11,BnaCOL33,
Biological Process	regulation of primary metabolic process	GO:0080090	BnaCOL2,BnaCOL29,BnaCOL27,BnaCOL28,BnaCOL9,BnaCOL5,BnaCOL6,BnaCOL26,BnaCOL23,BnaCOL24,BnaCOL21,BnaCOL22,BnaCOL20,BnaCOL18,BnaCOL19,BnaCOL16,BnaCOL17,BnaCOL14,BnaCOL15,BnaCOL12,BnaCOL10,BnaCOL32,BnaCOL11,BnaCOL33,
Biological Process	reproductive structure development	GO:0048608	BnaCOL2,BnaCOL29,BnaCOL9,BnaCOL8,BnaCOL5,BnaCOL6,BnaCOL23,BnaCOL21,BnaCOL20,BnaCOL18,BnaCOL19,BnaCOL16,BnaCOL17,BnaCOL15,BnaCOL13,BnaCOL32,BnaCOL33,BnaCOL30,BnaCOL31,
Biological Process	regulation of nitrogen compound metabolic process	GO:0051171	BnaCOL2,BnaCOL29,BnaCOL27,BnaCOL28,BnaCOL9,BnaCOL5,BnaCOL6,BnaCOL26,BnaCOL23,BnaCOL24,BnaCOL21,BnaCOL22,BnaCOL20,BnaCOL18,BnaCOL19,BnaCOL16,BnaCOL17,BnaCOL14,BnaCOL15,BnaCOL12,BnaCOL10,BnaCOL32,BnaCOL11,BnaCOL33,
Biological Process	gene expression	GO:0010467	BnaCOL2,BnaCOL29,BnaCOL27,BnaCOL28,BnaCOL9,BnaCOL5,BnaCOL6,BnaCOL26,BnaCOL23,BnaCOL24,BnaCOL21,BnaCOL22,BnaCOL20,BnaCOL18,BnaCOL19,BnaCOL16,BnaCOL17,BnaCOL14,BnaCOL15,BnaCOL12,BnaCOL10,BnaCOL32,BnaCOL11,BnaCOL33,
Biological Process	cellular macromolecule metabolic process	GO:0044260	BnaCOL2,BnaCOL29,BnaCOL27,BnaCOL28,BnaCOL9,BnaCOL5,BnaCOL6,BnaCOL26,BnaCOL23,BnaCOL24,BnaCOL21,BnaCOL22,BnaCOL20,BnaCOL18,BnaCOL19,BnaCOL16,BnaCOL17,BnaCOL14,BnaCOL15,BnaCOL12,BnaCOL10,BnaCOL32,BnaCOL11,BnaCOL33,
Biological Process	regulation of gene expression	GO:0010468	BnaCOL2,BnaCOL29,BnaCOL27,BnaCOL28,BnaCOL9,BnaCOL5,BnaCOL6,BnaCOL26,BnaCOL23,BnaCOL24,BnaCOL21,BnaCOL22,BnaCOL20,BnaCOL18,BnaCOL19,BnaCOL16,BnaCOL17,BnaCOL14,BnaCOL15,BnaCOL12,BnaCOL10,BnaCOL32,BnaCOL11,BnaCOL33,
Biological Process	regulation of RNA biosynthetic process	GO:2001141	BnaCOL2,BnaCOL29,BnaCOL27,BnaCOL28,BnaCOL9,BnaCOL5,BnaCOL6,BnaCOL26,BnaCOL23,BnaCOL24,BnaCOL21,BnaCOL22,BnaCOL20,BnaCOL18,BnaCOL19,BnaCOL16,BnaCOL17,BnaCOL14,BnaCOL15,BnaCOL12,BnaCOL10,BnaCOL32,BnaCOL11,BnaCOL33,
Biological Process	aromatic compound biosynthetic process	GO:0019438	BnaCOL2,BnaCOL29,BnaCOL27,BnaCOL28,BnaCOL9,BnaCOL5,BnaCOL6,BnaCOL26,BnaCOL23,BnaCOL24,BnaCOL21,BnaCOL22,BnaCOL20,BnaCOL18,BnaCOL19,BnaCOL16,BnaCOL17,BnaCOL14,BnaCOL15,BnaCOL12,BnaCOL10,BnaCOL32,BnaCOL11,BnaCOL33,
Biological Process	regulation of cellular macromolecule biosynthetic process	GO:2000112	BnaCOL2,BnaCOL29,BnaCOL27,BnaCOL28,BnaCOL9,BnaCOL5,BnaCOL6,BnaCOL26,BnaCOL23,BnaCOL24,BnaCOL21,BnaCOL22,BnaCOL20,BnaCOL18,BnaCOL19,BnaCOL16,BnaCOL17,BnaCOL14,BnaCOL15,BnaCOL12,BnaCOL10,BnaCOL32,BnaCOL11,BnaCOL33,
Biological Process	biological regulation	GO:0065007	BnaCOL2,BnaCOL29,BnaCOL27,BnaCOL28,BnaCOL9,BnaCOL8,BnaCOL5,BnaCOL6,BnaCOL26,BnaCOL23,BnaCOL24,BnaCOL21,BnaCOL22,BnaCOL20,BnaCOL18,BnaCOL19,BnaCOL16,BnaCOL17,BnaCOL14,BnaCOL15,BnaCOL12,BnaCOL13,BnaCOL10,BnaCOL32,BnaCOL11,BnaCOL33,BnaCOL30,BnaCOL31,
Biological Process	cellular nitrogen compound biosynthetic process	GO:0044271	BnaCOL2,BnaCOL29,BnaCOL27,BnaCOL28,BnaCOL9,BnaCOL5,BnaCOL6,BnaCOL26,BnaCOL23,BnaCOL24,BnaCOL21,BnaCOL22,BnaCOL20,BnaCOL18,BnaCOL19,BnaCOL16,BnaCOL17,BnaCOL14,BnaCOL15,BnaCOL12,BnaCOL10,BnaCOL32,BnaCOL11,BnaCOL33,
Biological Process	shoot system development	GO:0048367	BnaCOL2,BnaCOL8,BnaCOL6,BnaCOL23,BnaCOL20,BnaCOL18,BnaCOL19,BnaCOL16,BnaCOL17,BnaCOL15,BnaCOL13,BnaCOL32,BnaCOL33,BnaCOL30,BnaCOL31,
Biological Process	multicellular organismal process	GO:0032501	BnaCOL2,BnaCOL29,BnaCOL9,BnaCOL8,BnaCOL5,BnaCOL6,BnaCOL23,BnaCOL21,BnaCOL20,BnaCOL18,BnaCOL19,BnaCOL16,BnaCOL17,BnaCOL15,BnaCOL13,BnaCOL32,BnaCOL33,BnaCOL30,BnaCOL31,
Biological Process	developmental process	GO:0032502	BnaCOL2,BnaCOL29,BnaCOL9,BnaCOL8,BnaCOL5,BnaCOL6,BnaCOL23,BnaCOL21,BnaCOL20,BnaCOL18,BnaCOL19,BnaCOL16,BnaCOL17,BnaCOL15,BnaCOL13,BnaCOL32,BnaCOL33,BnaCOL30,BnaCOL31,
Biological Process	nucleobase-containing compound metabolic process	GO:0006139	BnaCOL2,BnaCOL29,BnaCOL27,BnaCOL28,BnaCOL9,BnaCOL5,BnaCOL6,BnaCOL26,BnaCOL23,BnaCOL24,BnaCOL21,BnaCOL22,BnaCOL20,BnaCOL18,BnaCOL19,BnaCOL16,BnaCOL17,BnaCOL14,BnaCOL15,BnaCOL12,BnaCOL10,BnaCOL32,BnaCOL11,BnaCOL33,

## Sheet: MF
Table S3. GO annotation of COL genes in B. napus
Type	GO_Name	GO_ID	Genes Of Selected Set In GO term
Molecular Function	binding	GO:0005488	BnaCOL2,BnaCOL6,BnaCOL23,BnaCOL19,BnaCOL16,BnaCOL32,
Molecular Function	identical protein binding	GO:0042802	BnaCOL2,BnaCOL19,BnaCOL16,BnaCOL32,
Molecular Function	protein binding	GO:0005515	BnaCOL2,BnaCOL19,BnaCOL16,BnaCOL32,
Molecular Function	organic cyclic compound binding	GO:0097159	BnaCOL6,BnaCOL23,
Molecular Function	nucleic acid binding	GO:0003676	BnaCOL6,BnaCOL23,
Molecular Function	sequence-specific DNA binding	GO:0043565	BnaCOL6,BnaCOL23,
Molecular Function	DNA binding	GO:0003677	BnaCOL6,BnaCOL23,
Molecular Function	heterocyclic compound binding	GO:1901363	BnaCOL6,BnaCOL23,
Molecular Function	DNA binding transcription factor activity	GO:0003700	BnaCOL2,BnaCOL29,BnaCOL27,BnaCOL28,BnaCOL9,BnaCOL5,BnaCOL6,BnaCOL26,BnaCOL23,BnaCOL24,BnaCOL21,BnaCOL22,BnaCOL20,BnaCOL18,BnaCOL19,BnaCOL16,BnaCOL17,BnaCOL14,BnaCOL15,BnaCOL12,BnaCOL10,BnaCOL32,BnaCOL11,BnaCOL33,
Molecular Function	molecular_function	GO:0003674	BnaCOL2,BnaCOL29,BnaCOL27,BnaCOL28,BnaCOL9,BnaCOL5,BnaCOL6,BnaCOL26,BnaCOL23,BnaCOL24,BnaCOL21,BnaCOL22,BnaCOL20,BnaCOL18,BnaCOL19,BnaCOL16,BnaCOL17,BnaCOL14,BnaCOL15,BnaCOL12,BnaCOL10,BnaCOL32,BnaCOL11,BnaCOL33,
Molecular Function	transcription regulator activity	GO:0140110	BnaCOL2,BnaCOL29,BnaCOL27,BnaCOL28,BnaCOL9,BnaCOL5,BnaCOL6,BnaCOL26,BnaCOL23,BnaCOL24,BnaCOL21,BnaCOL22,BnaCOL20,BnaCOL18,BnaCOL19,BnaCOL16,BnaCOL17,BnaCOL14,BnaCOL15,BnaCOL12,BnaCOL10,BnaCOL32,BnaCOL11,BnaCOL33,

## Sheet: CC
Table S3. GO annotation of COL genes in B. napus
Type	GO_Name	GO_ID	Genes Of Selected Set In GO term
Cellular Component	membrane	GO:0016020	BnaCOL29,BnaCOL27,BnaCOL28,BnaCOL9,BnaCOL5,BnaCOL24,BnaCOL21,BnaCOL22,BnaCOL14,BnaCOL11,
Cellular Component	cell periphery	GO:0071944	BnaCOL29,BnaCOL9,BnaCOL5,BnaCOL21,
Cellular Component	plasma membrane	GO:0005886	BnaCOL29,BnaCOL9,BnaCOL5,BnaCOL21,
Cellular Component	nucleus	GO:0005634	BnaCOL2,BnaCOL29,BnaCOL9,BnaCOL8,BnaCOL5,BnaCOL6,BnaCOL23,BnaCOL21,BnaCOL20,BnaCOL18,BnaCOL19,BnaCOL16,BnaCOL17,BnaCOL15,BnaCOL13,BnaCOL32,BnaCOL33,BnaCOL30,BnaCOL31,
Cellular Component	cellular_component	GO:0005575	BnaCOL2,BnaCOL29,BnaCOL27,BnaCOL28,BnaCOL9,BnaCOL8,BnaCOL5,BnaCOL6,BnaCOL23,BnaCOL24,BnaCOL21,BnaCOL22,BnaCOL20,BnaCOL18,BnaCOL19,BnaCOL16,BnaCOL17,BnaCOL14,BnaCOL15,BnaCOL13,BnaCOL32,BnaCOL11,BnaCOL33,BnaCOL30,BnaCOL31,
Cellular Component	intracellular part	GO:0044424	BnaCOL2,BnaCOL29,BnaCOL9,BnaCOL8,BnaCOL5,BnaCOL6,BnaCOL23,BnaCOL21,BnaCOL20,BnaCOL18,BnaCOL19,BnaCOL16,BnaCOL17,BnaCOL15,BnaCOL13,BnaCOL32,BnaCOL33,BnaCOL30,BnaCOL31,
Cellular Component	cell part	GO:0044464	BnaCOL2,BnaCOL29,BnaCOL9,BnaCOL8,BnaCOL5,BnaCOL6,BnaCOL23,BnaCOL21,BnaCOL20,BnaCOL18,BnaCOL19,BnaCOL16,BnaCOL17,BnaCOL15,BnaCOL13,BnaCOL32,BnaCOL33,BnaCOL30,BnaCOL31,
Cellular Component	intracellular	GO:0005622	BnaCOL2,BnaCOL29,BnaCOL9,BnaCOL8,BnaCOL5,BnaCOL6,BnaCOL23,BnaCOL21,BnaCOL20,BnaCOL18,BnaCOL19,BnaCOL16,BnaCOL17,BnaCOL15,BnaCOL13,BnaCOL32,BnaCOL33,BnaCOL30,BnaCOL31,
Cellular Component	cell	GO:0005623	BnaCOL2,BnaCOL29,BnaCOL9,BnaCOL8,BnaCOL5,BnaCOL6,BnaCOL23,BnaCOL21,BnaCOL20,BnaCOL18,BnaCOL19,BnaCOL16,BnaCOL17,BnaCOL15,BnaCOL13,BnaCOL32,BnaCOL33,BnaCOL30,BnaCOL31,
Cellular Component	organelle	GO:0043226	BnaCOL2,BnaCOL29,BnaCOL9,BnaCOL8,BnaCOL5,BnaCOL6,BnaCOL23,BnaCOL21,BnaCOL20,BnaCOL18,BnaCOL19,BnaCOL16,BnaCOL17,BnaCOL15,BnaCOL13,BnaCOL32,BnaCOL33,BnaCOL30,BnaCOL31,
Cellular Component	membrane-bounded organelle	GO:0043227	BnaCOL2,BnaCOL29,BnaCOL9,BnaCOL8,BnaCOL5,BnaCOL6,BnaCOL23,BnaCOL21,BnaCOL20,BnaCOL18,BnaCOL19,BnaCOL16,BnaCOL17,BnaCOL15,BnaCOL13,BnaCOL32,BnaCOL33,BnaCOL30,BnaCOL31,
Cellular Component	intracellular organelle	GO:0043229	BnaCOL2,BnaCOL29,BnaCOL9,BnaCOL8,BnaCOL5,BnaCOL6,BnaCOL23,BnaCOL21,BnaCOL20,BnaCOL18,BnaCOL19,BnaCOL16,BnaCOL17,BnaCOL15,BnaCOL13,BnaCOL32,BnaCOL33,BnaCOL30,BnaCOL31,
Cellular Component	intracellular membrane-bounded organelle	GO:0043231	BnaCOL2,BnaCOL29,BnaCOL9,BnaCOL8,BnaCOL5,BnaCOL6,BnaCOL23,BnaCOL21,BnaCOL20,BnaCOL18,BnaCOL19,BnaCOL16,BnaCOL17,BnaCOL15,BnaCOL13,BnaCOL32,BnaCOL33,BnaCOL30,BnaCOL31,
