# Supplementary material for: Conservation and Divergence of the CONSTANS-Like (COL) Genes Related to Flowering and Circadian Rhythm in Brassica napus
Source: Front Plant Sci. 2021 Nov 22;12:760379. doi: 10.3389/fpls.2021.760379 (PMC8645894; doi:10.3389/fpls.2021.760379)
Supplement: Supplementary file 9 [file Table_5.XLSX]

## Sheet: Sheet2
Table S5. Absolute gene expression values in thirty-three BnaCOL
GeneID	cotyledon	root	leaf	sepal	petal	pollen	bud	silique	seed
BnaCOL1	0	5.25	78.32	16.82	3.2	0.02	0.03	2.47	0.09
BnaCOL2	0	1.92	37.07	11.64	3.2	1.3	1.97	1.42	0.39
BnaCOL3	49.12	16.68	217.76	26.4	17.66	54.13	93.14	10.88	0.23
BnaCOL4	0.54	0.12	118	112.51	4.77	0.51	0.53	12.5	0.1
BnaCOL5	0.66	0.64	0.37	1.42	0.67	23.5	18.99	0.81	1.77
BnaCOL6	9.19	40.06	70.88	98.09	61.11	10.16	13.25	128.34	42.18
BnaCOL7	0.04	0.2	2.95	4.35	0.95	0.3	0.21	3.55	0
BnaCOL8	3.2	70.63	269.57	138.11	92.77	23.42	28.56	111.92	42.61
BnaCOL9	5.5	2.63	0.56	1.8	0.57	34.3	30.78	2.49	1.15
BnaCOL10	1.88	12.37	1.6	0.82	4.57	24.52	21.04	7.61	11.14
BnaCOL11	1.06	16.59	82.38	57.29	11.02	2.29	4.06	15.46	4.54
BnaCOL12	0.05	0.12	44.35	144.66	0.94	0.62	0.08	0.9	0
BnaCOL13	41.93	85.38	162.26	142.89	107.42	6.2	21.7	119.83	19.08
BnaCOL14	0.36	13.64	131.58	108.06	4.35	2.56	4.25	16.32	2.49
BnaCOL15	12.95	86.16	195.72	6.24	15.17	61.46	88.18	24.5	1.72
BnaCOL16	0.04	3.54	32.38	61.12	5.33	2.09	2.15	3.03	0.27
BnaCOL17	0.03	0.07	2.55	0.17	0.15	0.02	0	0.17	0
BnaCOL18	0.02	5.26	77.93	24.9	6.47	0.08	0.29	6.06	0.09
BnaCOL19	0.02	0.36	8.3	1.24	0.46	1.17	1.82	1.47	1.65
BnaCOL20	30.16	21.56	140.29	23.35	11.64	40.53	104.49	23.2	2.84
BnaCOL21	0.34	1.1	0	0.19	0.34	10.26	6.82	0.2	0.67
BnaCOL22	0	0	0.03	0.21	0.03	0	0	0.06	2.28
BnaCOL23	20.31	56	91.69	72.37	81.78	13.98	15.77	171.67	34.44
BnaCOL24	0.06	9.37	136.93	91.84	4.37	2.61	1.33	10.49	1.2
BnaCOL25	0	0	0.26	2.15	0.16	0.13	0.16	0.66	0
BnaCOL26	0	0.09	56.08	98.49	0.36	0.98	1.4	0.11	0.86
BnaCOL27	0	0.11	1	1.29	0.01	0.06	0.02	0	0.01
BnaCOL28	0.8	18.36	86.27	65.35	12.36	1.57	3.17	18.39	6.44
BnaCOL29	1.41	1.64	0.22	0.27	0.34	45.78	39.45	1.25	6.77
BnaCOL30	1.13	63.58	243.47	151.94	67.08	16.89	24.17	108.27	78.94
BnaCOL31	15.92	80.67	167.47	130.21	76.02	2.64	5.45	96.58	40.94
BnaCOL32	0	0.77	12.55	27.88	5.05	0.37	0.07	3.69	0.05
BnaCOL33	0.13	0.63	3.2	0.58	0.36	0.06	0	0.17	0.16
